# Supplementary material for: Efficient protein incorporation and release by a jigsaw-shaped self-assembling peptide hydrogel for injured brain regeneration
Source: Nat Commun. 2021 Nov 19;12:6623. doi: 10.1038/s41467-021-26896-3 (PMC8604910; doi:10.1038/s41467-021-26896-3)
Supplement: Supplementary file 7 — Source Data [file 41467_2021_26896_MOESM7_ESM.xlsx]

## Sheet: Figure 1
Figure 1c				Figure 1d				Figure 1g									Figure 1h
Time (h)	G' (Pa)	G" (Pa)		Shear Strain (%)	G' (Pa)	G" (Pa)		Wavelength (nm)	0 h	2 h	5 h	12 h	24 h	48 h	100 h		Time (h)	Delta epsilon (217.6 nm)
2	1116	112.5		0.00921	10700	1190		400	-415.2	-756.42	-509.1	-698.55	-1086.5	-589.93	-403.85		0	-17487
5	1228	131.1		0.012674	10800	1290		399.8	-446.47	-764.99	-534.2	-716.54	-1084.5	-597.85	-449.49		2	-18609
12	1617	183.6		0.015359	10900	1260		399.6	-501.38	-782.75	-543.78	-740.56	-1080.6	-624.72	-495.41		5	-29671
24	10230	1067		0.019741	11000	1180		399.4	-563.52	-798.93	-551.93	-757.76	-1075	-652.22	-528.71		12	-42576
48	11260	1270		0.024859	11000	1280		399.2	-622.7	-809.41	-557.8	-776.81	-1064.1	-677.17	-566.96		24	-52023
100	11350	1087		0.031721	11100	1280		399	-686.96	-824.41	-550.23	-792.12	-1059.8	-692.73	-606.89		48	-56194
				0.039626	11200	1310		398.8	-746.65	-837.65	-539.74	-796.61	-1045.3	-706.27	-620.53		100	-61835
				0.049485	11200	1260		398.6	-796.27	-849.37	-540.41	-798.43	-1031.7	-729.46	-634.58
				0.063054	11200	1260		398.4	-857.98	-865.17	-548.01	-811.75	-1024.2	-740.14	-652.34
				0.079693	11300	1270		398.2	-927.46	-898.42	-547.1	-816.46	-1028.5	-752.92	-674.28
				0.099318	11300	1280		398	-985.66	-924.78	-570.14	-828.66	-1031.8	-753.32	-675.3
				0.12626	11200	1270		397.8	-1012.1	-920.22	-584.26	-813.4	-1023.1	-747.46	-667.37
				0.15829	11200	1280		397.6	-1049.2	-932.79	-607.91	-789.41	-1017	-739.95	-674.72
				0.19881	11100	1260		397.4	-1089.5	-955.25	-631.14	-787.98	-1005.5	-723.8	-682.57
				0.25235	10900	1270		397.2	-1128.8	-997.32	-667.67	-787.75	-995.04	-719.4	-680.19
				0.31451	10800	1280		397	-1144.4	-1023.5	-715.76	-780.28	-992.59	-704.34	-669.78
				0.39824	10600	1280		396.8	-1159.4	-1058.4	-746.12	-783.72	-980.61	-708.27	-671.12
				0.50101	10300	1280		396.6	-1172.8	-1084	-774.56	-772.38	-971.85	-699.85	-657.75
				0.62873	10100	1280		396.4	-1173.2	-1109.8	-812.29	-769.1	-966.22	-687.6	-641.01
				0.79573	9730	1280		396.2	-1193.6	-1150.1	-834.75	-775.08	-952.15	-687.28	-633.68
				0.99886	9380	1280		396	-1221.5	-1205.1	-851.86	-790.78	-942.63	-674.76	-632.21
				1.258	9000	1280		395.8	-1236.7	-1248.3	-884.86	-805.85	-937.37	-668.29	-633.91
				1.5869	8560	1270		395.6	-1249	-1271	-909.54	-811.09	-918.63	-647.36	-625.32
				1.9932	8070	1260		395.4	-1233.2	-1299.8	-913.5	-810.28	-893.7	-628.45	-616.45
				2.5145	7520	1250		395.2	-1227.5	-1341.5	-918.09	-829.39	-880.91	-599.53	-598.33
				3.1657	6910	1240		395	-1200.5	-1362.2	-938.03	-883.01	-853.87	-583.93	-592.87
				3.9815	6260	1230		394.8	-1184.5	-1384.6	-940.92	-927.26	-825.19	-580.7	-593.58
				5.0225	5530	1210		394.6	-1160.3	-1377.5	-954.73	-964.53	-801.01	-590.72	-607.54
				6.319	4790	1170		394.4	-1117.7	-1365.3	-975.81	-993.53	-767.39	-607.04	-640.08
				7.961	4070	1120		394.2	-1070.6	-1346.9	-999.25	-1020	-733.91	-601.41	-653.88
				10.028	3370	1030		394	-1018.5	-1331.5	-1011.6	-1068	-725.93	-605.28	-682.48
				12.621	2730	929.6		393.8	-974.72	-1311.2	-1027.7	-1105.1	-709.19	-628.05	-722.12
				15.908	2150	814.4		393.6	-936.01	-1274.7	-1055.9	-1145.2	-687.47	-635.01	-784.04
				20.039	1630	695.3		393.4	-896.86	-1231	-1078.9	-1156.8	-666.1	-627.13	-835.26
				25.259	1190	577.2		393.2	-849	-1196.3	-1087.1	-1183.1	-644.9	-612.93	-873.45
				31.841	821.9	464.5		393	-801.04	-1180.2	-1090.2	-1195.1	-631.55	-599.12	-894.07
				40.167	524.6	362.8		392.8	-790.33	-1157	-1079.2	-1215.6	-625.63	-576.76	-894.22
				50.627	312.3	278.6		392.6	-778.48	-1127.3	-1051.6	-1205.3	-629.81	-569.68	-889.56
				63.929	168.5	210.2		392.4	-776.13	-1117.5	-1012.3	-1163.7	-647.52	-557.25	-869.35
				80.712	83.28	155.3		392.2	-769.78	-1097	-974.28	-1118.9	-656.14	-549.09	-833.66
								392	-760.25	-1081.6	-926.46	-1056	-667.81	-535.09	-785.25
				122.42	8.641	31.77		391.8	-757.73	-1077.2	-871.51	-1014.9	-656.95	-506.93	-744.39
				159.45	3.52	24.36		391.6	-746.86	-1057.3	-818.58	-984.02	-655.99	-485.1	-721.95
				199.69	2.7	19.38		391.4	-726.65	-1027.6	-763.27	-941.02	-624.65	-482.07	-701.62
				252.93	1.648	13.52		391.2	-703.57	-993.05	-698.85	-906.75	-607.15	-476.84	-680.23
				317.02	1.033	9.767		391	-655.56	-955.08	-671.69	-860.95	-605.46	-484.8	-655.8
				398.32	1.158	7.818		390.8	-609.84	-896.46	-640.81	-845.9	-600.06	-495.01	-624.91
				502.87	0.6598	4.25		390.6	-576.26	-831.68	-612.05	-836.37	-595.15	-498.4	-591.38
				631.72	0.4122	2.89		390.4	-548.62	-768.41	-570.69	-846.39	-603.75	-501.26	-572.86
				794.59	0.279	2.128		390.2	-529.35	-707.07	-531.67	-854.09	-621.02	-541.07	-573.47
				1000	0.15	1.445		390	-516.01	-659.36	-500.48	-850.82	-626.93	-582.35	-567.4
								389.8	-502.48	-615.11	-472.17	-848.83	-643	-617.63	-568.33
								389.6	-483.3	-591.89	-448.64	-829.41	-679.57	-630.34	-576.51
								389.4	-474.98	-577.72	-408.73	-839.31	-698.3	-636.53	-585.34
								389.2	-498.33	-579.99	-361.77	-842.53	-732.63	-653.23	-566.71
								389	-517.82	-593.2	-328.02	-830.68	-763.85	-666.88	-553.81
								388.8	-579.11	-636.98	-318.2	-803.85	-803.76	-674.56	-550.51
								388.6	-642.09	-685.49	-323.8	-769.38	-820.34	-687.61	-551.16
								388.4	-695.82	-726.04	-302.7	-743.03	-835.74	-664.16	-555.69
								388.2	-764.58	-788.53	-293.14	-718.37	-841.15	-670.01	-573.65
								388	-845.37	-867.83	-309.5	-680.5	-853.35	-667.01	-600.02
								387.8	-931.11	-936.07	-348.18	-644.34	-860.95	-675.52	-632.03
								387.6	-992.17	-1000.4	-399.89	-607.08	-853.62	-666.92	-686.04
								387.4	-1062.8	-1076.6	-464.17	-601.4	-838.21	-659.98	-768.32
								387.2	-1121.6	-1119	-519.86	-608.9	-824.34	-661	-836.8
								387	-1171.8	-1144.4	-581.44	-639.27	-827.35	-661.79	-884.76
								386.8	-1221.4	-1171	-654.71	-670.5	-837.66	-675.73	-912.11
								386.6	-1259.5	-1199.3	-735.23	-691.11	-868.63	-683.68	-937.71
								386.4	-1315.5	-1229.2	-809.7	-712.08	-883.27	-668.12	-950.7
								386.2	-1348.2	-1242.9	-884.99	-748.35	-888.92	-644.61	-935.48
								386	-1376.1	-1255.8	-942.04	-797.18	-896.76	-620.34	-895.33
								385.8	-1409.2	-1270.3	-992.37	-843.5	-910.13	-616.91	-837.3
								385.6	-1420.4	-1283.9	-1043	-871.78	-931.14	-601.38	-770.44
								385.4	-1417.1	-1284.9	-1063.6	-883.55	-916.75	-599.64	-693.03
								385.2	-1413.3	-1282.1	-1068.3	-890.26	-901.9	-594.12	-629.91
								385	-1418.5	-1300	-1079.6	-882.3	-876.47	-578.68	-548.92
								384.8	-1401.5	-1304.6	-1079	-873.38	-855.73	-574.54	-459.16
								384.6	-1383.9	-1310.3	-1065.8	-843.63	-816.17	-558.34	-371.55
								384.4	-1376.1	-1303.7	-1062	-805.88	-754.29	-552.13	-329.44
								384.2	-1376	-1283.8	-1058.5	-753.07	-697.39	-529.6	-306.2
								384	-1376.3	-1260.3	-1051	-700.21	-618.36	-513.24	-297.46
								383.8	-1369.6	-1226.8	-1045.6	-667.38	-575.44	-522.94	-306.04
								383.6	-1353.8	-1185	-1031	-631.43	-536.93	-531.7	-324.08
								383.4	-1326	-1125.4	-1028.4	-599.66	-506.27	-539.79	-348.59
								383.2	-1297.5	-1070.8	-1023.3	-572.76	-497.21	-536.52	-370.35
								383	-1280	-1013.6	-1019.5	-556.44	-493.55	-546.05	-401.25
								382.8	-1264.9	-964.78	-1008.5	-553.57	-517.07	-565.88	-434.59
								382.6	-1233.3	-933.75	-997.9	-548.49	-529.71	-602.68	-448.23
								382.4	-1199.3	-882.14	-965.19	-564.3	-550.67	-634.12	-457.14
								382.2	-1167.7	-841.83	-946.69	-573.09	-572.44	-652.83	-443.66
								382	-1141.1	-819.34	-942.91	-600.77	-582.96	-662.5	-450.31
								381.8	-1121.7	-813.73	-931.53	-621.67	-614.51	-676	-429.59
								381.6	-1093.1	-816.53	-910.36	-631.71	-639.05	-690.07	-422.23
								381.4	-1067	-810.11	-875.25	-654.43	-671.71	-675.58	-410.5
								381.2	-1037.3	-822.63	-846.62	-666.47	-666.94	-667.46	-377.06
								381	-1013.7	-841.02	-820.79	-686.18	-686.78	-658.11	-347.28
								380.8	-1006.4	-874.42	-797.86	-698.68	-716.33	-627.48	-330.11
								380.6	-1020.4	-928.47	-780.53	-718.78	-721.29	-612.69	-321.95
								380.4	-1026.5	-989.72	-745.8	-719.67	-719.55	-595.51	-320.03
								380.2	-1044.6	-1048.5	-714	-721.14	-715.66	-575.87	-343.89
								380	-1068.8	-1093.2	-702.48	-722.45	-717.04	-525.91	-359.61
								379.8	-1092.9	-1132.8	-720.92	-720.53	-714.94	-499.87	-377.89
								379.6	-1136.2	-1163	-731.3	-697.5	-715.35	-487.24	-416.72
								379.4	-1177.6	-1177.9	-738.47	-678.72	-741.06	-487.01	-444.91
								379.2	-1202.6	-1183.5	-740.31	-671.19	-749.92	-493.31	-483.14
								379	-1223.2	-1190.9	-746.49	-667.58	-758.37	-519.98	-530.27
								378.8	-1235.1	-1180.3	-763.54	-652.45	-780.92	-558.83	-586.73
								378.6	-1247.7	-1154.2	-785.15	-635.79	-818.3	-582.12	-639.03
								378.4	-1253.9	-1128.2	-810.19	-631.32	-825.29	-623.23	-690.15
								378.2	-1268	-1115.2	-811.8	-627.43	-826.69	-664.97	-731.75
								378	-1273.5	-1099.9	-796.2	-620.21	-836.77	-697.2	-781.38
								377.8	-1280.7	-1073	-803.71	-618.96	-831.18	-709.9	-818.2
								377.6	-1270.1	-1040.9	-817.06	-623.24	-815.78	-707.06	-830.48
								377.4	-1267.7	-1007.3	-825.52	-634.67	-812.9	-700.22	-861.23
								377.2	-1261.9	-983.44	-826.6	-640.51	-811.86	-668.23	-886.11
								377	-1243.5	-963.96	-826.16	-668.8	-787.33	-624.35	-909.85
								376.8	-1241	-971.65	-827.06	-691.83	-744.73	-605.85	-929.51
								376.6	-1236.1	-964.23	-830.87	-702.7	-716.99	-565.94	-934.79
								376.4	-1237.4	-967.03	-861.26	-730.86	-683.9	-515.7	-941.06
								376.2	-1237.8	-992.39	-904.71	-774.59	-654.35	-490.51	-936.16
								376	-1240.1	-1024.6	-931.84	-819.79	-625.73	-489.13	-950.07
								375.8	-1253.6	-1064.8	-959.74	-841.2	-599.84	-486.73	-968.99
								375.6	-1251.8	-1099.1	-993.09	-866.4	-572.6	-492.55	-951.78
								375.4	-1257.4	-1124.4	-1051.3	-872.74	-540.61	-512.95	-931.01
								375.2	-1269.5	-1157.6	-1086.9	-894.04	-538.41	-539.18	-903.41
								375	-1274.3	-1183.1	-1095.4	-919.86	-552.79	-564.4	-878.76
								374.8	-1263.1	-1208.8	-1070.5	-939.6	-551.03	-614.12	-871.4
								374.6	-1266.1	-1231.5	-1028.9	-962.09	-545.37	-675.12	-844.98
								374.4	-1266.3	-1251.3	-987.73	-966.79	-559.61	-732.03	-818.42
								374.2	-1246.5	-1249.7	-943.74	-971.08	-598.27	-762.85	-789.66
								374	-1220.9	-1264.3	-903.06	-970.65	-642.57	-822.68	-784.03
								373.8	-1194.3	-1264.2	-831.38	-972.62	-673.44	-883.48	-760.32
								373.6	-1163.4	-1252.7	-778.6	-970.51	-688.18	-930.01	-740.6
								373.4	-1135.7	-1235.9	-746.96	-971.8	-701.78	-956.66	-718.99
								373.2	-1101.7	-1220	-723.49	-976.87	-713.29	-955.91	-686.98
								373	-1068.3	-1194.6	-712.22	-969.72	-734.26	-950.34	-700.18
								372.8	-1027.3	-1166.3	-693.72	-977.35	-750.48	-948.74	-713.53
								372.6	-994.72	-1141.9	-695.08	-970.03	-740.01	-945.12	-733.29
								372.4	-974.89	-1119.9	-720.23	-963.28	-711.2	-941.9	-756.05
								372.2	-950.67	-1102.3	-776.72	-968.41	-720.57	-918.76	-761.65
								372	-902.13	-1074	-821	-969.27	-750.92	-891.25	-788.49
								371.8	-868.97	-1047.6	-861.63	-978.55	-770.32	-868.3	-813.91
								371.6	-858.64	-1034.7	-884.51	-983.22	-775.92	-867.66	-836.08
								371.4	-856.12	-1011.5	-906.03	-999.96	-752.3	-847.38	-831.67
								371.2	-864.88	-999.5	-935.69	-991.93	-746.4	-810.98	-816.76
								371	-873.97	-991.54	-937.14	-964.28	-740.71	-773.85	-794.62
								370.8	-878.08	-972.06	-942.39	-944.25	-738.98	-731.45	-759.99
								370.6	-881.5	-952.5	-942.87	-931.77	-734.61	-695.66	-724.96
								370.4	-922.41	-943.09	-956.05	-929.43	-715.53	-663.99	-685.57
								370.2	-974.89	-944.86	-972.79	-914.75	-710.98	-628.86	-649.62
								370	-999.93	-936.85	-976.98	-914.55	-735.82	-609.34	-624.57
								369.8	-1022.1	-936.46	-1000.9	-903	-772.36	-589.36	-593.49
								369.6	-1048.8	-924.64	-1017	-895.59	-787.9	-585.15	-557.23
								369.4	-1078.1	-933.49	-1050.2	-893.44	-790.34	-600.8	-514.34
								369.2	-1101.7	-943.95	-1078.9	-901.96	-808.15	-603.27	-476.01
								369	-1119.5	-973.33	-1122.1	-900.42	-822.19	-608.4	-454.91
								368.8	-1141	-1015.9	-1161.3	-875.38	-860.93	-626.42	-435.82
								368.6	-1136.7	-1028.9	-1192.6	-867.95	-898.57	-664.74	-415.48
								368.4	-1138.6	-1044.3	-1255.2	-875.03	-913.38	-705.11	-403.99
								368.2	-1143.3	-1064.7	-1301.9	-881.2	-927.88	-734.91	-412.73
								368	-1142.1	-1085.9	-1327.1	-884.38	-949.7	-767.65	-434.58
								367.8	-1100.2	-1100.9	-1345.2	-880.06	-977.38	-795.01	-458.17
								367.6	-1044.5	-1101.6	-1373.4	-890.6	-998.86	-820.4	-478.97
								367.4	-1004.7	-1102.3	-1391.7	-893.03	-994.96	-833.33	-488.75
								367.2	-970.71	-1088	-1386.5	-904.47	-1003	-841.22	-500.28
								367	-948.36	-1080.5	-1386.6	-903.08	-994.77	-846.56	-514.15
								366.8	-934.17	-1086.8	-1379.8	-909.07	-989.73	-823.93	-532.96
								366.6	-909.76	-1089.3	-1370.9	-922.62	-973.96	-814.03	-532.21
								366.4	-890.77	-1062.2	-1359.8	-939.16	-957.02	-801.65	-520.78
								366.2	-886.62	-1042.2	-1338.4	-971.18	-911.59	-778.27	-514.23
								366	-903.97	-1040.6	-1301.3	-1011.6	-869.99	-749.11	-530.43
								365.8	-929.27	-1050.3	-1239.9	-1053.1	-850.34	-715.46	-544.8
								365.6	-949.09	-1079.9	-1169.3	-1075.7	-815.43	-692.63	-553.33
								365.4	-974.42	-1117.2	-1108.6	-1104.6	-781.81	-665.91	-555.97
								365.2	-1020.7	-1169.1	-1040.6	-1116.5	-745.17	-653.54	-561.4
								365	-1067.9	-1230.1	-959.01	-1124.2	-704.67	-639.56	-570.1
								364.8	-1111.6	-1288.3	-892.2	-1130.5	-674.35	-629.67	-587.01
								364.6	-1155.9	-1348.9	-837.29	-1127.2	-617.91	-637.94	-600.41
								364.4	-1194.5	-1409.2	-793.82	-1116.4	-576.49	-655.08	-603.51
								364.2	-1223.8	-1441.5	-775.37	-1108.9	-529.38	-678.38	-617.23
								364	-1257.1	-1449.6	-772.2	-1075.8	-501.25	-721.78	-631
								363.8	-1285.7	-1459.6	-790.53	-1052.3	-477.26	-756.17	-649.99
								363.6	-1305.7	-1452.4	-810.75	-1026.2	-469.46	-786.37	-691.18
								363.4	-1315.1	-1445.3	-847.01	-994.69	-471.37	-813.4	-718.95
								363.2	-1302.9	-1417.8	-886.77	-958.49	-481.26	-828.37	-731.21
								363	-1291.3	-1390.1	-932.38	-936.13	-513.93	-844.03	-747.65
								362.8	-1288.4	-1366.1	-995.43	-904.63	-557.85	-866.3	-763.4
								362.6	-1279	-1325.6	-1065	-884.78	-599.44	-889.35	-772.94
								362.4	-1267.9	-1290.5	-1139.9	-874.3	-650.08	-914.42	-764.06
								362.2	-1253.4	-1247.8	-1216.8	-866.82	-692.77	-910.05	-750.79
								362	-1219.1	-1214.8	-1282.8	-866.86	-744.19	-894.24	-731.54
								361.8	-1192.4	-1192.5	-1345.1	-866.84	-773.71	-874.13	-705.93
								361.6	-1179.3	-1177.5	-1389.3	-845	-809.71	-869.8	-656.95
								361.4	-1183.1	-1190.4	-1432.1	-834.28	-835.65	-836	-620.5
								361.2	-1170.3	-1187.3	-1440.2	-818.37	-852.61	-776.46	-587.16
								361	-1158.6	-1185.8	-1440.3	-821.47	-865.96	-728.24	-544.02
								360.8	-1155.5	-1194.5	-1428.7	-796.54	-860.76	-679.34	-508.23
								360.6	-1156.7	-1209.3	-1401.9	-763.32	-862.47	-638.41	-496.73
								360.4	-1145	-1213.4	-1381	-724.15	-848.47	-615.95	-496.5
								360.2	-1124.9	-1206.5	-1350.2	-692.83	-842.1	-604.48	-506.21
								360	-1112.6	-1205.8	-1307.1	-680.51	-832.22	-602.66	-522.21
								359.8	-1078.6	-1173	-1253.4	-668.99	-804.02	-606.92	-564.69
								359.6	-1048.9	-1146.5	-1192	-656.12	-800.91	-651.12	-599.78
								359.4	-1044.8	-1130.8	-1141.7	-647.31	-794.14	-705.31	-656.88
								359.2	-1021.4	-1097.8	-1101.8	-636.81	-820.04	-754.08	-729.36
								359	-992.25	-1073.9	-1071.5	-650.97	-828.46	-787.8	-821.33
								358.8	-964.28	-1040.4	-1034.3	-676.06	-832.76	-831.52	-909.1
								358.6	-950.6	-1016.8	-998.75	-715.4	-835.53	-881.19	-981.01
								358.4	-936.47	-992.28	-986.45	-730.47	-819.84	-908.6	-1046.1
								358.2	-921.32	-978.08	-982.36	-763.59	-811.33	-928	-1096.3
								358	-915.19	-959.76	-990.76	-810.77	-798.39	-952.88	-1131.5
								357.8	-914.36	-939.2	-990.09	-858.79	-796.14	-967.72	-1137.5
								357.6	-919.8	-903.84	-974.41	-905.63	-771.02	-978.13	-1142
								357.4	-919.75	-868.19	-969.56	-933.14	-752.15	-975.78	-1133.4
								357.2	-926.89	-838.39	-964.55	-962.05	-745.31	-976.42	-1116.4
								357	-927.08	-809.97	-966.9	-987.86	-717.38	-968.39	-1108.3
								356.8	-929.96	-779.7	-966.81	-1015.1	-720.56	-951.47	-1083.8
								356.6	-957.42	-769.47	-945.22	-1055.1	-730.19	-942.11	-1069.4
								356.4	-983.4	-751.97	-912.45	-1085.1	-758.53	-920.03	-1047.9
								356.2	-993.7	-743.73	-905.08	-1085.9	-782.86	-899.38	-1033.6
								356	-1004.7	-750	-908.7	-1081.8	-804.92	-885.68	-1009.6
								355.8	-1022.5	-773.04	-891.07	-1092.1	-844.98	-879.45	-967.39
								355.6	-1033.4	-787.07	-891.96	-1117.7	-881.08	-878.74	-923.78
								355.4	-1061	-828.58	-908.96	-1132.2	-901.49	-865.87	-884.78
								355.2	-1095.2	-884.72	-942.28	-1134.8	-919.04	-857.89	-853.72
								355	-1120.5	-948.33	-976.24	-1135.2	-935.77	-846.7	-815.76
								354.8	-1147.6	-1005.7	-1030.4	-1142.2	-954.3	-845.71	-799.98
								354.6	-1189.3	-1086.4	-1073.2	-1154.3	-967.66	-841.51	-780.11
								354.4	-1249.1	-1175.7	-1110.8	-1170.6	-985.67	-821.54	-756.75
								354.2	-1283	-1257.2	-1164.6	-1173.3	-982.12	-800.68	-740.25
								354	-1321.6	-1325.8	-1205.4	-1163.1	-946.65	-794.84	-725.7
								353.8	-1351.7	-1378.4	-1242.2	-1136.5	-906.72	-812.28	-712.38
								353.6	-1386.1	-1414.5	-1256	-1125.8	-873.86	-813.06	-706.11
								353.4	-1403.6	-1422.4	-1273.1	-1109	-845.55	-807.92	-720.78
								353.2	-1394.1	-1416.8	-1302	-1075.9	-813.6	-812.41	-739.39
								353	-1389.7	-1406.3	-1316.3	-1018.8	-779.7	-805.91	-763.51
								352.8	-1359.8	-1361.9	-1311	-965.58	-757.32	-822.3	-793.41
								352.6	-1338	-1307.9	-1288.5	-912.89	-730.09	-829.62	-833.17
								352.4	-1308.8	-1241.8	-1280	-865.3	-722.04	-827.26	-884.66
								352.2	-1278.8	-1191.8	-1269.1	-834.78	-730.73	-794.1	-916.28
								352	-1258.7	-1146.3	-1257	-790.96	-741.35	-766.57	-948.78
								351.8	-1230	-1077.5	-1241.6	-744.92	-754.7	-750.38	-972.3
								351.6	-1224.1	-1020	-1205.3	-709.76	-772.23	-742.59	-991.23
								351.4	-1211.4	-965.72	-1174.9	-670.56	-805.74	-710.72	-1004.3
								351.2	-1205.3	-926.04	-1148.9	-651.07	-836.31	-658.9	-1004.8
								351	-1191.3	-899.79	-1113.5	-640.42	-868.54	-612.94	-994.05
								350.8	-1198	-901.2	-1078.4	-639.28	-899.42	-585.11	-953.89
								350.6	-1225.6	-916.64	-1023.5	-647.66	-924.38	-564.82	-927.59
								350.4	-1252.7	-921.16	-970.23	-654.32	-951.22	-576.59	-901.34
								350.2	-1282.6	-923.5	-938.68	-663.84	-969.59	-575.71	-852.97
								350	-1290.6	-936.24	-921.6	-679.66	-1002.1	-559.23	-808.52
								349.8	-1318.2	-961.7	-910.34	-700.25	-1008.5	-544.52	-752.92
								349.6	-1324.9	-969.65	-891.33	-702.31	-997.61	-547.12	-707.93
								349.4	-1330.5	-977.32	-887.41	-703.41	-998.9	-543.88	-663.47
								349.2	-1347.7	-1019.3	-914.84	-706.88	-996.42	-544.32	-633.73
								349	-1354.5	-1052.2	-950.66	-709.09	-980.32	-544.63	-616.46
								348.8	-1336.6	-1083.4	-1013	-737.88	-972.22	-541.77	-599.8
								348.6	-1338.9	-1124.5	-1064.5	-767.81	-952.37	-551.32	-603
								348.4	-1347	-1180.6	-1109.2	-787.33	-927	-578.35	-614.94
								348.2	-1358.6	-1237.1	-1167.1	-808.63	-905.62	-616.87	-652.34
								348	-1371.6	-1293.7	-1233.6	-839.08	-884.97	-643.3	-694.09
								347.8	-1383.5	-1349.1	-1307.2	-884.6	-869.12	-656.49	-745.7
								347.6	-1397.3	-1406.7	-1343.6	-930.19	-843.47	-661.71	-822.55
								347.4	-1425.3	-1453.6	-1369.4	-965.03	-815.91	-679.38	-886.18
								347.2	-1449.6	-1495.2	-1362.3	-987.34	-801.39	-688.83	-947.38
								347	-1492.3	-1545.9	-1356	-1014.8	-793.94	-684.19	-996.34
								346.8	-1523.7	-1583.2	-1347.8	-1040.4	-770.23	-678.66	-1035.8
								346.6	-1523.9	-1584.2	-1298.9	-1076.9	-747.75	-675.99	-1081
								346.4	-1520.2	-1594.3	-1242.7	-1124.6	-730.25	-683.22	-1112.2
								346.2	-1517.6	-1603.6	-1174.4	-1154.2	-708.74	-693.34	-1131.8
								346	-1517.5	-1614.6	-1128.4	-1165.6	-697.04	-717.82	-1148.3
								345.8	-1514.9	-1614.8	-1086.8	-1188.5	-684.21	-735.18	-1157.4
								345.6	-1494.6	-1621.2	-1045.2	-1207.6	-689.57	-728.94	-1142.4
								345.4	-1472	-1626.8	-1024.1	-1222.8	-685.05	-740.79	-1101.3
								345.2	-1451.8	-1639.2	-989.27	-1237.1	-679.91	-745.12	-1053.3
								345	-1438.3	-1656.4	-976.8	-1246.3	-695.39	-755.19	-994.26
								344.8	-1427.3	-1664.4	-971.27	-1241.3	-722.03	-754.45	-924.47
								344.6	-1425.4	-1668.1	-986.86	-1229.4	-754.65	-764.48	-851.87
								344.4	-1402.9	-1652.8	-973.99	-1207.8	-781.3	-779.64	-784.57
								344.2	-1396.8	-1641.3	-969.46	-1198.3	-831.95	-781.09	-717.03
								344	-1408.4	-1622.8	-975.95	-1182.5	-871.71	-777.5	-661.08
								343.8	-1425.7	-1584.4	-971.27	-1149.4	-920.54	-765.27	-625.92
								343.6	-1432.6	-1549.3	-963.75	-1115.9	-967.32	-757.57	-600.69
								343.4	-1435.3	-1497.1	-935.61	-1104.1	-1008.6	-726.8	-585.52
								343.2	-1436.4	-1440.8	-910.1	-1092.3	-1043.4	-708.37	-570.87
								343	-1433.1	-1380.3	-864.99	-1080	-1059.1	-690.62	-574.68
								342.8	-1416.7	-1316.8	-822	-1066.9	-1089.9	-667.11	-578.69
								342.6	-1398.7	-1264.9	-788.83	-1047	-1115.2	-649.89	-581.96
								342.4	-1367	-1216	-766.37	-1030.3	-1119.9	-635.95	-585.93
								342.2	-1323.2	-1176.1	-735.95	-1036.3	-1107.6	-639.41	-607.99
								342	-1265.2	-1150.7	-713.96	-1047.5	-1088.1	-643.96	-629.5
								341.8	-1234.9	-1140.9	-718.47	-1059.1	-1070.8	-665.35	-653.32
								341.6	-1187.9	-1123.4	-728.47	-1068	-1022.6	-681.35	-687.5
								341.4	-1151.9	-1139.3	-746.64	-1072.9	-980.12	-698.08	-697.3
								341.2	-1110.5	-1152.1	-769.38	-1080.9	-926.34	-712.42	-702.71
								341	-1096.9	-1174.1	-779.91	-1083.5	-876.24	-729.53	-709.39
								340.8	-1066.2	-1186	-796.15	-1068.6	-841.25	-742.33	-711.08
								340.6	-1037	-1192.3	-833.44	-1049.7	-824.19	-741.24	-703.97
								340.4	-1021.8	-1183.6	-882.03	-1029	-810.49	-754.34	-697.8
								340.2	-1022.8	-1172.5	-912.67	-1006.3	-802.14	-769.46	-714.41
								340	-1032.7	-1162.6	-946.98	-978.79	-799.59	-790.97	-726.69
								339.8	-1056.2	-1153.7	-962.24	-953.8	-838.05	-819.59	-754.35
								339.6	-1099.7	-1151.6	-997.37	-941.51	-872.3	-858.04	-795.01
								339.4	-1138.7	-1143.9	-1012	-933.2	-901.77	-886.13	-829.26
								339.2	-1161.1	-1141.3	-1012.3	-941.76	-927.26	-930.16	-852.61
								339	-1197.4	-1157.5	-991.43	-936.07	-960.28	-987.47	-866.57
								338.8	-1232.3	-1169	-962.97	-931.07	-998.18	-1043.1	-880.91
								338.6	-1261	-1195.5	-927.25	-941.46	-1044.8	-1092.1	-885.72
								338.4	-1289.9	-1221.7	-896.54	-968.9	-1065.4	-1131.2	-880.44
								338.2	-1319.6	-1259.1	-863.96	-999.79	-1098.6	-1172.4	-872.63
								338	-1333	-1283.7	-819.2	-1027.3	-1108.6	-1199.4	-867
								337.8	-1336.4	-1294.3	-772.85	-1045.7	-1120.2	-1220.3	-875.77
								337.6	-1326.4	-1302.6	-747.3	-1064.4	-1125.7	-1220.1	-880.47
								337.4	-1314.5	-1296	-716.33	-1099	-1131.4	-1207.1	-905.1
								337.2	-1304.4	-1295.2	-688.06	-1126.9	-1129.2	-1157.3	-926.94
								337	-1280.6	-1276.7	-668.61	-1141.1	-1122.6	-1096.5	-924.37
								336.8	-1260.3	-1262.3	-654.05	-1155.5	-1137.9	-1039.8	-931.63
								336.6	-1241.9	-1230.9	-647.59	-1164.1	-1128	-950.23	-941.39
								336.4	-1231.3	-1205.4	-664.53	-1172	-1133.6	-890.46	-951.71
								336.2	-1209	-1187.7	-670.86	-1196.7	-1139.8	-809.92	-946.08
								336	-1203.8	-1160.8	-709.19	-1217.8	-1141.9	-755.98	-928.05
								335.8	-1202.8	-1133.6	-760.34	-1218	-1171.4	-700.08	-915.28
								335.6	-1189.8	-1105.9	-810.43	-1226	-1170	-658.06	-888.61
								335.4	-1185.3	-1094.3	-858.91	-1230.1	-1182.4	-635.66	-867.77
								335.2	-1189.3	-1103	-915.95	-1227.5	-1182.8	-626.94	-839.14
								335	-1192.7	-1117.5	-967.71	-1227.6	-1186.4	-639.6	-806.32
								334.8	-1187.9	-1132	-1011.5	-1221.4	-1193.2	-638.62	-750.15
								334.6	-1178.7	-1149.7	-1042.6	-1228.5	-1183.6	-679.32	-694.99
								334.4	-1183.2	-1182.4	-1041.1	-1221	-1184.8	-708.52	-644.68
								334.2	-1198.3	-1217.8	-1039.5	-1212	-1159.1	-759.25	-606.91
								334	-1227.1	-1256.1	-1028.6	-1181	-1150.7	-812.8	-570.88
								333.8	-1237.1	-1279.3	-995.67	-1150.9	-1141.2	-835.76	-551.95
								333.6	-1255	-1288.7	-966.33	-1110.7	-1118.7	-870.56	-534.17
								333.4	-1281.1	-1304.5	-909.35	-1068.1	-1115.1	-877.27	-537.53
								333.2	-1290.7	-1316.6	-862.63	-1027.3	-1098.2	-895.36	-555.12
								333	-1314.4	-1321.5	-841.08	-972.53	-1079.5	-915.18	-591.47
								332.8	-1332.4	-1313.9	-818.03	-907.73	-1063.4	-924.58	-610.93
								332.6	-1357.6	-1301.5	-784.42	-880.14	-1043.1	-933.36	-619.86
								332.4	-1389.9	-1284.5	-765.67	-852.81	-1020	-928.59	-630.68
								332.2	-1413.1	-1277.1	-758.73	-834.47	-1000	-956.5	-655.4
								332	-1422.9	-1260.5	-772.78	-808.56	-978.88	-976.5	-664.14
								331.8	-1413.7	-1234.6	-797.9	-809.97	-956.06	-979.58	-679.78
								331.6	-1393.9	-1212.3	-834.69	-801.15	-931.44	-972.17	-676.8
								331.4	-1362.9	-1210.6	-867.34	-802.83	-896.56	-965.45	-659.24
								331.2	-1334.7	-1203.5	-889.36	-823.32	-866.82	-953.49	-645.12
								331	-1309	-1205.3	-920.11	-846.42	-843.82	-944.9	-647.67
								330.8	-1247.1	-1201.8	-956.62	-856.91	-799.07	-940.79	-647.61
								330.6	-1192.8	-1193.7	-978.25	-882.48	-753.61	-933.09	-631.93
								330.4	-1169.3	-1203.3	-991.72	-902.11	-719.19	-914.81	-602.6
								330.2	-1173.5	-1226.1	-1011.8	-928.71	-686.14	-914.61	-583.36
								330	-1174.3	-1259	-1026.5	-930.7	-676.51	-906.56	-582.77
								329.8	-1170.9	-1290.8	-1000.6	-937.48	-674.52	-894.35	-600.95
								329.6	-1161.7	-1298.1	-981.38	-939.16	-663.71	-871.36	-610.1
								329.4	-1155	-1290.8	-960.78	-933.88	-648.2	-833.59	-618.88
								329.2	-1154.3	-1293.2	-933.98	-918.7	-643.68	-826.94	-627.41
								329	-1165.5	-1290.9	-917.31	-907.33	-648.55	-823.4	-634.54
								328.8	-1180.2	-1278.3	-915.24	-916.22	-681.14	-839.5	-671.11
								328.6	-1184.4	-1270.9	-933.24	-928.68	-696.12	-851.4	-700.95
								328.4	-1175.1	-1247.6	-933.42	-922.12	-715.61	-860.94	-736.86
								328.2	-1174.3	-1206.9	-957.21	-927.68	-745.75	-875.78	-752.79
								328	-1181.3	-1156.3	-980.06	-924.41	-785.32	-901.89	-771.48
								327.8	-1169.9	-1110.3	-1011.1	-933.87	-830.88	-927.94	-796.1
								327.6	-1146.2	-1057	-1015.7	-962.65	-875.37	-936.34	-842.59
								327.4	-1125.5	-1001.5	-1030.8	-1004	-919.54	-936.07	-881.88
								327.2	-1096.1	-929.27	-1048.2	-1021	-953.54	-925.41	-899.66
								327	-1078	-887.35	-1043.7	-1035.5	-992.8	-918.52	-918.48
								326.8	-1076.1	-873.33	-1036.5	-1057.3	-1037.7	-904.78	-961.41
								326.6	-1089.8	-867.4	-1018	-1074.2	-1065.8	-901.74	-998.5
								326.4	-1110.3	-877.47	-988.89	-1092.2	-1076	-885.63	-1046.1
								326.2	-1134.7	-891.65	-956.11	-1079.9	-1080	-858.13	-1081.6
								326	-1168.5	-902.13	-925.58	-1049.7	-1087.3	-843.41	-1097.8
								325.8	-1200.6	-928.19	-914.24	-1015.4	-1076.4	-832.27	-1100.6
								325.6	-1258.8	-985.91	-890.09	-977.09	-1061.5	-827.99	-1125.7
								325.4	-1306.3	-1040.9	-864.75	-941.14	-1037.8	-800.68	-1142.5
								325.2	-1337.5	-1078.1	-820.44	-908.05	-1002.1	-787.01	-1148.4
								325	-1368.3	-1121.5	-805.3	-863.08	-972.96	-780.14	-1144
								324.8	-1385.4	-1140.8	-796.98	-815.34	-962.44	-785	-1147.4
								324.6	-1404.8	-1169.4	-814.91	-794.84	-947.44	-801.18	-1142.4
								324.4	-1427.7	-1195.2	-852.11	-793.48	-919.28	-806.87	-1152.6
								324.2	-1452.6	-1214	-889.51	-793.94	-895.97	-815.02	-1137.3
								324	-1462	-1240.7	-940.7	-808.17	-891.95	-813.92	-1114.8
								323.8	-1446.4	-1228.4	-988.07	-833.02	-916.84	-805.44	-1094.8
								323.6	-1426.3	-1218	-1033.7	-865.26	-935.03	-787.82	-1066.3
								323.4	-1403.7	-1201	-1064.9	-899.03	-949.31	-769.98	-1024.4
								323.2	-1386.7	-1200.5	-1087.1	-944.44	-978	-740.04	-984.28
								323	-1348	-1200.8	-1094.6	-988.81	-1001.2	-694.51	-936.62
								322.8	-1306.1	-1193.7	-1095.4	-1029.4	-1020.1	-678.97	-899.21
								322.6	-1278.4	-1190.2	-1085.7	-1066.2	-1056.1	-653.86	-862.61
								322.4	-1255.5	-1178.5	-1087.8	-1102.3	-1062.4	-631.15	-834.45
								322.2	-1262.6	-1201.9	-1071.9	-1136.9	-1048.1	-598.77	-788.7
								322	-1278.8	-1226.3	-1058.6	-1162.6	-1058.9	-576.92	-772.57
								321.8	-1296.6	-1255	-1040.1	-1167.2	-1075.7	-569.08	-753
								321.6	-1296.4	-1263.1	-1014.3	-1172.9	-1077.6	-562.55	-738.3
								321.4	-1309.1	-1239.2	-991.86	-1162.8	-1051.7	-553.24	-733.67
								321.2	-1337.2	-1250.2	-974.98	-1166.7	-1018	-543.02	-727.42
								321	-1361	-1272.3	-958.65	-1173.5	-985.36	-531.1	-728.45
								320.8	-1377.1	-1300.1	-954.91	-1185.2	-970.08	-516.74	-738.95
								320.6	-1380.6	-1294.8	-943.39	-1194.4	-960.75	-532.46	-744.49
								320.4	-1382.8	-1278.3	-943.57	-1199.7	-948.46	-564.29	-736.06
								320.2	-1380.6	-1268.9	-954.48	-1215.5	-951.78	-583.72	-719.84
								320	-1380.8	-1255.1	-982.18	-1233.3	-957.51	-603.53	-709.46
								319.8	-1377.2	-1250.8	-1002.5	-1250.6	-984.65	-622.14	-703.19
								319.6	-1369	-1234.4	-1041.7	-1240.2	-1005.9	-644.96	-697.44
								319.4	-1359.3	-1217.8	-1062.3	-1217.7	-1013.7	-667.95	-685.87
								319.2	-1361	-1174.7	-1069.3	-1203.3	-1025.4	-688.06	-669.24
								319	-1378.7	-1161.8	-1084.8	-1182.2	-1042.1	-723.01	-659.18
								318.8	-1383.7	-1153.1	-1113.4	-1174.3	-1073.3	-735.4	-642.31
								318.6	-1388.7	-1138.7	-1135.1	-1146.1	-1087.9	-759.72	-620.7
								318.4	-1390.6	-1105.7	-1143.9	-1111.3	-1097.7	-781.92	-614.17
								318.2	-1394.9	-1080	-1152.9	-1073.2	-1096.2	-814.18	-638.33
								318	-1416.5	-1062.5	-1160.3	-1044.2	-1095.5	-823.39	-666.54
								317.8	-1437.8	-1035.3	-1165.5	-1010.7	-1110.4	-823.8	-693.35
								317.6	-1452.8	-1022.5	-1170.6	-966.99	-1097.7	-801.49	-711.15
								317.4	-1456.1	-1008.6	-1160.7	-921.41	-1090.8	-769.9	-734.64
								317.2	-1462.1	-1005.1	-1132.6	-888.73	-1071.4	-725.56	-744.72
								317	-1450.3	-1005.4	-1093.7	-866.45	-1053.8	-694	-772.54
								316.8	-1450	-1008.3	-1066.9	-847.18	-1049	-661.15	-791.94
								316.6	-1433.8	-1021.1	-1048.8	-829.56	-1047.4	-608.34	-788.5
								316.4	-1406.8	-1021.4	-1028.8	-831.49	-1046.3	-554.33	-774.58
								316.2	-1384.5	-1033.1	-1002.3	-823.41	-1033.7	-543.47	-767.73
								316	-1363.6	-1048.7	-979.09	-827.88	-1049.6	-539.13	-769.45
								315.8	-1360.1	-1062.8	-977.46	-848.51	-1062.3	-552.95	-779.3
								315.6	-1362.1	-1093.9	-989.74	-864.62	-1065.8	-554.31	-773.64
								315.4	-1370.5	-1135	-1020.9	-875.43	-1068.1	-556.56	-786.18
								315.2	-1391.8	-1178.2	-1038.1	-890.53	-1047.9	-550.49	-801.83
								315	-1434.8	-1235.2	-1055.1	-905.06	-1045.7	-560.73	-834.56
								314.8	-1493.6	-1300.9	-1081.2	-920.31	-1030.8	-585.31	-872.81
								314.6	-1559.5	-1360	-1118.9	-920.18	-1020.1	-611.02	-897.24
								314.4	-1620.5	-1405.5	-1156.6	-929.97	-1020.8	-611.62	-894.91
								314.2	-1643.2	-1437.5	-1177.7	-946.43	-1001.5	-612.23	-893.72
								314	-1656.2	-1451.7	-1200	-958.55	-977.71	-631	-896.95
								313.8	-1674.2	-1461.7	-1217.6	-961.73	-971.46	-658.22	-897.42
								313.6	-1705.9	-1465.6	-1239.7	-970.29	-989.2	-647.88	-892.18
								313.4	-1725.3	-1467.5	-1263.5	-974.69	-981.57	-653.27	-889.86
								313.2	-1720.6	-1476.8	-1284.1	-981.59	-968.01	-652.74	-858.95
								313	-1712.1	-1449.1	-1285.1	-999.83	-956.74	-658.69	-838.37
								312.8	-1702	-1415.6	-1277.6	-1002.4	-931.53	-668.55	-801.54
								312.6	-1695.1	-1392.4	-1294.1	-996.82	-928.6	-669.03	-762.99
								312.4	-1695.2	-1365	-1316.1	-1006.4	-924.66	-681.82	-721.84
								312.2	-1679.4	-1334.8	-1333.1	-1011.9	-918.64	-700.37	-669.64
								312	-1643.3	-1289.1	-1361.3	-1019.8	-911.54	-731.25	-628.36
								311.8	-1594	-1229.4	-1379.9	-1028	-906.51	-758.75	-607.67
								311.6	-1566.2	-1180.8	-1405.5	-1045.4	-911.94	-787.66	-579.96
								311.4	-1559.3	-1156.8	-1425.1	-1055.9	-921.74	-805.01	-569.75
								311.2	-1539.6	-1141.2	-1450.7	-1069.3	-933.37	-813.91	-571.36
								311	-1493.4	-1127.4	-1468.5	-1073.9	-918.5	-854.77	-595.03
								310.8	-1447.7	-1104.7	-1472.1	-1062.4	-911.47	-869.77	-614.97
								310.6	-1428.2	-1081.1	-1479.2	-1030.4	-907.98	-878.2	-645.18
								310.4	-1405.8	-1083.1	-1470.5	-999.55	-914.75	-875.76	-674.09
								310.2	-1381.9	-1097.1	-1461.8	-988.52	-922.44	-881.64	-695.39
								310	-1362.4	-1110.3	-1439.9	-983.04	-916.9	-894.37	-723.84
								309.8	-1325.6	-1099.7	-1419.4	-969.53	-912.19	-909.51	-753.14
								309.6	-1295.3	-1082.2	-1410.5	-964.75	-902.27	-919.26	-779.06
								309.4	-1285	-1081.6	-1379.2	-983.14	-899.14	-922.42	-802.36
								309.2	-1296	-1100.5	-1352.6	-1012.2	-895.99	-940.44	-824.07
								309	-1320.4	-1144.5	-1333.8	-1041.4	-893.08	-944.79	-838.98
								308.8	-1326.6	-1168.1	-1325.9	-1068.5	-888.7	-946.13	-857.16
								308.6	-1348.1	-1193.8	-1321.1	-1077.3	-857.54	-955.58	-873.99
								308.4	-1395.1	-1247.9	-1323.8	-1101.9	-843.63	-961.67	-877.4
								308.2	-1450.3	-1297	-1333.1	-1135	-842.94	-989.72	-872.81
								308	-1489.1	-1347.2	-1332.8	-1175.4	-857.07	-1016	-887.15
								307.8	-1540.4	-1418.8	-1342.9	-1194.6	-879.38	-1023.2	-880.01
								307.6	-1587.2	-1476.7	-1336.8	-1209.6	-915.64	-1022.9	-889.47
								307.4	-1617.2	-1528.4	-1329	-1249.5	-959.74	-1034.1	-898.54
								307.2	-1643.7	-1589.1	-1301.4	-1293.6	-1000.3	-1025.2	-925.35
								307	-1679.3	-1656.1	-1270.8	-1340.5	-1042.1	-1013.5	-958.36
								306.8	-1702.8	-1696.3	-1237.5	-1359.9	-1082.3	-996.66	-1005.6
								306.6	-1715.8	-1732.2	-1216.1	-1354.3	-1096.1	-960.58	-1050.5
								306.4	-1694.3	-1750.7	-1188.9	-1330.8	-1091.7	-939.66	-1098.2
								306.2	-1677.2	-1781.1	-1170.4	-1319.2	-1066.4	-948.91	-1145
								306	-1652.3	-1790	-1172.5	-1316.1	-1053.7	-951.03	-1187.3
								305.8	-1613	-1764.5	-1182.7	-1306.1	-1037	-921.15	-1225.5
								305.6	-1558.2	-1735.7	-1196.9	-1299.5	-1018	-882.39	-1253.7
								305.4	-1519.1	-1712.3	-1225	-1282.2	-997.31	-857.02	-1243.6
								305.2	-1470.8	-1657.3	-1264	-1266.8	-978.46	-850.67	-1228.5
								305	-1425.3	-1601.2	-1316.1	-1253.6	-963.64	-835.56	-1195.3
								304.8	-1390.8	-1547.5	-1364	-1226.1	-937.79	-825.65	-1162.5
								304.6	-1369.2	-1492.2	-1425.4	-1194.5	-931.34	-816.69	-1089.5
								304.4	-1350.7	-1443.1	-1473.8	-1171.1	-933.08	-807.67	-1025.4
								304.2	-1331.9	-1414.8	-1526.7	-1149	-939.28	-820.92	-938.81
								304	-1321.6	-1398.2	-1555.7	-1150.6	-938.63	-863.17	-850.67
								303.8	-1352.4	-1377.3	-1580.1	-1146.4	-959.11	-900.98	-769.91
								303.6	-1380.8	-1353.6	-1594.5	-1166	-982.46	-930.2	-699.15
								303.4	-1404.8	-1334.7	-1591	-1192	-1012.5	-950.09	-656.16
								303.2	-1448.1	-1328.8	-1564.3	-1220.8	-1057.2	-994.15	-625.24
								303	-1510.7	-1345	-1538.3	-1252.3	-1097.9	-1024.8	-605.52
								302.8	-1541.4	-1339.5	-1500.5	-1288.9	-1134.7	-1040.7	-605.41
								302.6	-1586.9	-1327.5	-1453.9	-1312.5	-1161.6	-1060.6	-623.14
								302.4	-1627.2	-1325.3	-1418.7	-1332.1	-1179.6	-1080.9	-654.42
								302.2	-1674.5	-1342.3	-1398	-1364.2	-1208.1	-1089.7	-688.82
								302	-1702.9	-1380	-1374.7	-1384.9	-1212.2	-1094.6	-765.26
								301.8	-1719.7	-1426.2	-1355.6	-1391.3	-1203.1	-1099	-825.99
								301.6	-1719	-1455.7	-1334.8	-1403.7	-1177.3	-1083.8	-876.84
								301.4	-1724.6	-1483.4	-1337.7	-1397.4	-1152	-1063.2	-943.62
								301.2	-1711.3	-1499.1	-1348.5	-1406.4	-1105.2	-1040.4	-1013
								301	-1704.4	-1529.4	-1354.2	-1400.9	-1069.3	-989.1	-1067.5
								300.8	-1686	-1544.7	-1346.9	-1387.7	-1019.3	-965.79	-1099.2
								300.6	-1637.3	-1544.3	-1341.7	-1367.3	-958.71	-933.75	-1111.5
								300.4	-1603	-1546.5	-1325.8	-1329.4	-913.3	-919.33	-1113.5
								300.2	-1599.5	-1547.6	-1301.3	-1293.6	-886.79	-909.85	-1105.8
								300	-1594.6	-1567.2	-1293.2	-1276.9	-860.58	-899.36	-1097.4
								299.8	-1598.7	-1579.5	-1269.8	-1262.6	-841.94	-894.32	-1075.2
								299.6	-1599.4	-1587.1	-1227.1	-1226.4	-835.93	-892.07	-1045.6
								299.4	-1634.8	-1591.4	-1185	-1193.7	-839.19	-904.66	-999.99
								299.2	-1676.2	-1577.5	-1151.1	-1145.7	-855.08	-904.87	-945.55
								299	-1741.6	-1580.2	-1128	-1095.4	-890.41	-904.22	-918.51
								298.8	-1792.7	-1565.3	-1088.7	-1045.4	-942.34	-886.9	-885.42
								298.6	-1832.3	-1567.8	-1058.4	-986.45	-993.49	-873.29	-861.24
								298.4	-1878.7	-1566.8	-1018	-921.77	-1046.3	-872.99	-834.82
								298.2	-1937.1	-1589.6	-994.2	-862.34	-1103	-859.82	-819.36
								298	-2012.8	-1635.5	-978.54	-800.77	-1170.4	-843.69	-819.99
								297.8	-2054.1	-1649.1	-986.53	-763.21	-1229.1	-814.55	-819.01
								297.6	-2089.8	-1681	-992.74	-743.1	-1262.6	-791.91	-824.01
								297.4	-2111.6	-1716.3	-983.57	-731.18	-1292.3	-783.07	-843.27
								297.2	-2128.7	-1754	-1003.6	-739.4	-1318.7	-770.35	-862.87
								297	-2132.6	-1773.9	-1041.4	-754.39	-1322.1	-768.51	-882.9
								296.8	-2108.1	-1775.9	-1077.8	-785.17	-1324	-765.16	-906.43
								296.6	-2078.4	-1786.2	-1108.8	-828.64	-1336.2	-771.83	-952.92
								296.4	-2038.8	-1804.5	-1132.3	-884.93	-1328	-788.17	-983.49
								296.2	-2005.4	-1847.7	-1183.9	-961.16	-1326.5	-809.01	-1005.8
								296	-1997.3	-1899.7	-1230.6	-1039.3	-1356.3	-823.94	-1026.8
								295.8	-1989.8	-1958.2	-1298	-1106.6	-1394.3	-842.32	-1040.8
								295.6	-1986.9	-2015.7	-1352.6	-1176.9	-1429.5	-846.87	-1054.7
								295.4	-2000.5	-2058	-1404.2	-1256.1	-1452.8	-864.29	-1074.3
								295.2	-2030.2	-2107.3	-1442.5	-1316.4	-1473.3	-885.94	-1094.6
								295	-2040.3	-2144.8	-1502.7	-1379	-1506	-903.53	-1103.9
								294.8	-2043.9	-2155.2	-1573.5	-1425.4	-1528.4	-918.28	-1112.1
								294.6	-2063.6	-2166.9	-1620.5	-1436.9	-1532.6	-952.36	-1137.6
								294.4	-2065.1	-2171	-1662.9	-1459.8	-1538.1	-993.27	-1175.3
								294.2	-2080.3	-2163.7	-1700.8	-1474.7	-1536.4	-1026.4	-1193.6
								294	-2104.4	-2168.2	-1754.8	-1491	-1501.6	-1065.9	-1206.4
								293.8	-2114.6	-2155.4	-1803.7	-1503.7	-1474.3	-1101.3	-1225.1
								293.6	-2116.5	-2119	-1819.7	-1502.4	-1441.2	-1146.3	-1240
								293.4	-2110.8	-2086	-1838.8	-1514.5	-1387.3	-1193.2	-1260.5
								293.2	-2100	-2036.4	-1846.4	-1519.6	-1341.7	-1242.8	-1288.8
								293	-2091.4	-1976.2	-1841.1	-1528.4	-1315	-1288.1	-1299.8
								292.8	-2050.4	-1896.7	-1827.9	-1526.8	-1294.7	-1337.2	-1287.5
								292.6	-2006.2	-1827.8	-1816	-1542.1	-1252.2	-1362	-1283.8
								292.4	-1970.2	-1759	-1783.3	-1556.5	-1219.3	-1399.8	-1291.4
								292.2	-1940.4	-1700.6	-1736.1	-1587.7	-1198.9	-1430.2	-1292.8
								292	-1904.9	-1648.1	-1702.6	-1627.1	-1187	-1442.5	-1276.1
								291.8	-1887.7	-1609.1	-1667.8	-1656.9	-1175.1	-1431.8	-1246.4
								291.6	-1873.5	-1592.8	-1636.5	-1688.3	-1170.7	-1431.8	-1218.1
								291.4	-1850.6	-1571	-1586.9	-1720.1	-1192.5	-1425.8	-1189.8
								291.2	-1855.3	-1568.3	-1534.2	-1750.9	-1226.3	-1413.1	-1174.3
								291	-1888.4	-1583.2	-1494.3	-1771	-1265.4	-1410.3	-1174.5
								290.8	-1911.5	-1578.5	-1451.2	-1768.2	-1307	-1406.9	-1156.1
								290.6	-1941	-1587.1	-1401.6	-1749.3	-1332.1	-1386.6	-1136.8
								290.4	-1967.8	-1595.9	-1350.8	-1729.7	-1362.3	-1374.4	-1121.8
								290.2	-2010.3	-1640.3	-1308.9	-1733.2	-1397.3	-1368.7	-1122.5
								290	-2035.8	-1676.2	-1263.7	-1725.6	-1444.7	-1385.6	-1131.4
								289.8	-2058.4	-1714	-1222.4	-1707.1	-1476.8	-1384.5	-1146.1
								289.6	-2085.8	-1747.7	-1211.5	-1687.3	-1494.1	-1377.2	-1161.1
								289.4	-2099.3	-1777	-1191.9	-1680.6	-1524.7	-1369.6	-1195.8
								289.2	-2100.3	-1799.2	-1181.7	-1673.8	-1570.1	-1364.3	-1255
								289	-2089.5	-1811.9	-1182.8	-1674.6	-1621.5	-1356.5	-1327.4
								288.8	-2089.1	-1830	-1193.2	-1667.3	-1658.7	-1363.7	-1413.2
								288.6	-2084.5	-1843.6	-1214.9	-1631.8	-1695.8	-1376.4	-1481.9
								288.4	-2069.5	-1852.6	-1256.5	-1607.2	-1733.6	-1359.1	-1536.4
								288.2	-2074.6	-1869	-1311	-1602.5	-1768.8	-1362.2	-1584.5
								288	-2075.2	-1882.8	-1380.9	-1615.3	-1808	-1380.7	-1621.5
								287.8	-2067.6	-1897.8	-1460.2	-1626.6	-1836.1	-1406.3	-1652.5
								287.6	-2058.1	-1908.5	-1535.8	-1621.1	-1839.5	-1415.7	-1662
								287.4	-2065.2	-1925.2	-1613.3	-1614	-1855.3	-1426.5	-1652.5
								287.2	-2088.2	-1945.2	-1693.6	-1605.4	-1871.4	-1454.2	-1642.7
								287	-2084	-1954.1	-1749.8	-1600.3	-1889.8	-1482.8	-1613.4
								286.8	-2074.8	-1949.9	-1796.6	-1609.2	-1888.2	-1514.2	-1572.5
								286.6	-2079.3	-1937.1	-1825.5	-1617.2	-1879.6	-1550.5	-1524.7
								286.4	-2080.7	-1919.2	-1825	-1605.2	-1864.9	-1570.1	-1481.7
								286.2	-2067.8	-1910.9	-1814.6	-1591.7	-1856.6	-1565.7	-1434.6
								286	-2048.6	-1900.1	-1789.1	-1611	-1841.9	-1559.6	-1395.2
								285.8	-2012.5	-1876.7	-1754.4	-1642.2	-1812.5	-1572.2	-1351.6
								285.6	-1961.8	-1841.8	-1698.4	-1657.3	-1801.9	-1554.2	-1292
								285.4	-1904.6	-1820.7	-1655.1	-1691.3	-1801.3	-1532.1	-1251.2
								285.2	-1859.6	-1812.3	-1611.9	-1713.4	-1787.3	-1499.7	-1227.4
								285	-1811.2	-1793.9	-1559.9	-1724.2	-1784.2	-1478.4	-1216.3
								284.8	-1777.4	-1791.3	-1509.8	-1752.7	-1775.3	-1461.7	-1207.2
								284.6	-1726.5	-1784.1	-1461.1	-1791.4	-1763.1	-1435.1	-1194.5
								284.4	-1709.9	-1789.6	-1439.5	-1811.2	-1757.2	-1408.9	-1200.1
								284.2	-1708.7	-1810.7	-1449.6	-1813.4	-1754.8	-1374.7	-1219
								284	-1700.4	-1835.7	-1459.1	-1817.7	-1746.4	-1333.2	-1247.4
								283.8	-1695.6	-1871.6	-1471.1	-1830.9	-1732.8	-1301.2	-1273.1
								283.6	-1688.2	-1865.4	-1481.6	-1859.8	-1719.8	-1273.4	-1292.6
								283.4	-1683.8	-1853.4	-1518.2	-1867.8	-1715	-1258.3	-1309.3
								283.2	-1692.1	-1847.1	-1549.9	-1858.8	-1723.9	-1236.5	-1332
								283	-1707	-1842.2	-1595.9	-1866.6	-1723.2	-1226.4	-1391.6
								282.8	-1734.9	-1825.3	-1623	-1852.5	-1713.4	-1224.4	-1450.2
								282.6	-1751	-1807.4	-1640	-1844.6	-1700.8	-1243.8	-1496.9
								282.4	-1775.3	-1799.3	-1643.9	-1847.3	-1700.6	-1254.5	-1548.6
								282.2	-1795.9	-1787	-1659.1	-1822.6	-1714	-1265.1	-1617.6
								282	-1835.9	-1799.9	-1681.4	-1787.7	-1741.8	-1273.7	-1677.3
								281.8	-1876.4	-1806.4	-1694.3	-1777.3	-1773	-1289.3	-1714.8
								281.6	-1893.1	-1812.4	-1695.3	-1755.3	-1817.4	-1315.3	-1755.7
								281.4	-1911.3	-1823.4	-1706.8	-1732.7	-1855.8	-1343.3	-1776.4
								281.2	-1934.7	-1811.1	-1727.3	-1731.5	-1895.9	-1371.2	-1786
								281	-1965.2	-1823.1	-1750.3	-1721.2	-1928.4	-1407	-1770.2
								280.8	-2002.6	-1839.6	-1771.6	-1734.3	-1927.9	-1423.1	-1751.1
								280.6	-2047.6	-1875	-1788.3	-1742.4	-1917.1	-1448.8	-1727.9
								280.4	-2090.4	-1911.8	-1783.4	-1752.3	-1872.7	-1466.5	-1667.7
								280.2	-2131	-1943.7	-1781.8	-1775.4	-1814.1	-1457.1	-1615.7
								280	-2192.5	-1980	-1802.5	-1800.2	-1763.9	-1435.2	-1563.1
								279.8	-2248.8	-2011.5	-1838.5	-1808.6	-1689.1	-1407.8	-1511.9
								279.6	-2311.1	-2054.4	-1842.9	-1820.3	-1602.3	-1381.1	-1456.1
								279.4	-2377.1	-2083	-1846.1	-1804.9	-1509.4	-1357.9	-1425.1
								279.2	-2428.9	-2111.7	-1839.8	-1778.7	-1435.4	-1346.2	-1410
								279	-2490.3	-2126.6	-1828.8	-1765.8	-1372.6	-1338.9	-1405.2
								278.8	-2561.1	-2146.4	-1819.5	-1744.9	-1318	-1354.4	-1406.8
								278.6	-2629.1	-2188.4	-1809.1	-1693.8	-1284.4	-1379.3	-1410.4
								278.4	-2690.2	-2234.2	-1805.1	-1642.1	-1268.2	-1401.9	-1434.3
								278.2	-2741.7	-2285.2	-1790.3	-1559.7	-1268.2	-1447.5	-1461.6
								278	-2764.1	-2326.2	-1798.2	-1505.5	-1274.8	-1472	-1487.7
								277.8	-2787.6	-2372.9	-1811.5	-1449.9	-1321.4	-1520.3	-1541.5
								277.6	-2804.9	-2426.1	-1825.9	-1393.5	-1370.8	-1573.9	-1570.3
								277.4	-2803.4	-2462	-1846.2	-1323	-1414.4	-1626.7	-1599.7
								277.2	-2792.8	-2506.8	-1872.8	-1268.3	-1464	-1671.4	-1620.9
								277	-2760.5	-2534.6	-1912.6	-1233.3	-1520.4	-1707.5	-1649.3
								276.8	-2710.7	-2543.6	-1934.9	-1217.6	-1550.1	-1747.9	-1668.4
								276.6	-2642.7	-2547.8	-1954	-1219.7	-1558.3	-1763.5	-1675
								276.4	-2593.2	-2556.7	-1961	-1210.7	-1572.8	-1790.4	-1659.8
								276.2	-2551	-2551.3	-1960	-1206	-1580.2	-1799.2	-1633
								276	-2490.9	-2525	-1957.4	-1217.8	-1575.6	-1801.9	-1621.5
								275.8	-2439.7	-2494.6	-1958.6	-1220.3	-1572.9	-1794.7	-1610.3
								275.6	-2389.3	-2435.2	-1955.3	-1244.4	-1586.8	-1782.2	-1580.8
								275.4	-2365.2	-2375.4	-1921.8	-1274	-1586.7	-1777.2	-1540.2
								275.2	-2348.7	-2317.1	-1904.9	-1309.8	-1583.6	-1748.1	-1502.7
								275	-2348.1	-2258.6	-1886.9	-1335.3	-1581.5	-1748.6	-1471
								274.8	-2350.2	-2220.8	-1871.6	-1373.6	-1575.8	-1740	-1448.4
								274.6	-2348.5	-2175.1	-1869.1	-1418.8	-1578.6	-1734.8	-1426.7
								274.4	-2351.1	-2115.2	-1871.3	-1456	-1580	-1729.6	-1391.3
								274.2	-2360.3	-2068.3	-1888	-1499.6	-1595.4	-1720.4	-1345.2
								274	-2398.6	-2044.2	-1894.1	-1521.5	-1610	-1716.4	-1338.7
								273.8	-2418.7	-2032.6	-1916.5	-1542.4	-1599.6	-1688.7	-1357
								273.6	-2430.5	-2047.5	-1953.9	-1548.5	-1595.6	-1654.9	-1401.4
								273.4	-2445.7	-2076.3	-1986.8	-1542.8	-1591.3	-1609	-1431
								273.2	-2449.5	-2081.6	-1999.1	-1557.5	-1585.9	-1545.3	-1454.8
								273	-2456.7	-2105.3	-2001.8	-1573.7	-1566.7	-1476.5	-1508.8
								272.8	-2458.2	-2136.5	-2016	-1564.6	-1560.3	-1403.1	-1580.1
								272.6	-2451.4	-2175.2	-2016.7	-1552.7	-1539.3	-1339.5	-1653.6
								272.4	-2438	-2218.1	-2038.1	-1566	-1535.8	-1259.6	-1721.9
								272.2	-2430	-2235	-2030.5	-1589.5	-1542.4	-1197.2	-1788.2
								272	-2434.8	-2240.6	-2013.9	-1609.8	-1546.3	-1135.2	-1857.8
								271.8	-2435.9	-2252.3	-2004.3	-1635.4	-1544.9	-1076.4	-1921.6
								271.6	-2444.6	-2274.4	-1993.5	-1666.7	-1542.9	-1022.1	-1997
								271.4	-2456.6	-2294	-2003.9	-1701.2	-1564	-982	-2039.5
								271.2	-2476.5	-2305.3	-2013.9	-1748.3	-1598.2	-950.8	-2065.4
								271	-2492.4	-2303.2	-2011.9	-1808	-1632.9	-920.49	-2067.6
								270.8	-2529.7	-2309.2	-2019.6	-1877	-1679.4	-906.4	-2069.1
								270.6	-2562.1	-2346.1	-2034.7	-1935	-1714.7	-926.57	-2075.6
								270.4	-2585.4	-2389.4	-2066	-1987.1	-1776.6	-952.49	-2062.5
								270.2	-2597.1	-2421.8	-2105.9	-2042.8	-1844.9	-998.47	-2037.9
								270	-2609.3	-2451.5	-2153.9	-2088.3	-1920	-1045.2	-2019.2
								269.8	-2612.3	-2479	-2174.6	-2125.9	-1990.2	-1094.6	-1994.4
								269.6	-2610.2	-2525.3	-2195.7	-2143	-2045.6	-1138.8	-1946.4
								269.4	-2611.1	-2557.4	-2228.3	-2140.3	-2082.1	-1191.3	-1891.7
								269.2	-2600.4	-2587.4	-2245.1	-2128.2	-2113.5	-1266	-1861.8
								269	-2585.6	-2604.6	-2259.7	-2126.7	-2145.1	-1333.4	-1811.2
								268.8	-2554.4	-2618.3	-2278.8	-2127.1	-2141.7	-1376.6	-1776.6
								268.6	-2521	-2619.5	-2282.9	-2131.4	-2122.7	-1421.7	-1745.3
								268.4	-2502.1	-2623.7	-2287.8	-2128.7	-2099	-1480.5	-1726.1
								268.2	-2500.9	-2623.8	-2292	-2106.4	-2057.7	-1538.6	-1720.6
								268	-2500.8	-2604.9	-2301.9	-2097	-2024.7	-1590.6	-1745.9
								267.8	-2507.4	-2598.6	-2292.6	-2102.7	-1979.4	-1626.2	-1780
								267.6	-2539.4	-2599.6	-2264.8	-2121.6	-1929.4	-1625.3	-1809.5
								267.4	-2565.4	-2590.5	-2232.4	-2107.3	-1872.6	-1631.3	-1834
								267.2	-2604.7	-2577.4	-2200.6	-2087.6	-1818	-1630.4	-1878.7
								267	-2651.8	-2565.7	-2171.8	-2057.1	-1783.3	-1631.6	-1937.1
								266.8	-2695.2	-2580.6	-2125.4	-2060.2	-1768.5	-1628.8	-1996
								266.6	-2755.4	-2606.9	-2079.1	-2073	-1749.3	-1600.9	-2039.1
								266.4	-2800.6	-2651.7	-2039.4	-2070	-1742.4	-1555	-2090
								266.2	-2856.3	-2692.7	-1983.3	-2064	-1757.8	-1517.3	-2125.4
								266	-2890.8	-2734.9	-1949.5	-2061.1	-1774.9	-1495.6	-2159.6
								265.8	-2922.2	-2776.6	-1911.9	-2070.6	-1819.4	-1488.5	-2202.8
								265.6	-2924.6	-2810.5	-1893.3	-2109.5	-1881.6	-1477.5	-2217.4
								265.4	-2931.6	-2858.8	-1893.8	-2138.5	-1925.4	-1462.8	-2207.5
								265.2	-2935.5	-2888.1	-1904.9	-2154.6	-1957.4	-1461	-2199.9
								265	-2916.6	-2915.5	-1908.2	-2149.3	-2000.8	-1479.9	-2217.2
								264.8	-2900.7	-2926.1	-1923.4	-2183.7	-2059.6	-1496.3	-2223.1
								264.6	-2880.9	-2938.4	-1945.4	-2224.4	-2099	-1523.3	-2227.5
								264.4	-2854.3	-2948.7	-1983.1	-2274.4	-2126.2	-1550.7	-2220
								264.2	-2828.6	-2946.1	-2022.1	-2297.5	-2139.1	-1566	-2197.4
								264	-2812.3	-2958.3	-2061.2	-2289.8	-2181.2	-1581.2	-2172.8
								263.8	-2813.1	-2956.6	-2072	-2278.3	-2206.9	-1610.3	-2153.8
								263.6	-2801.4	-2946.1	-2084.4	-2268.3	-2230.6	-1651.6	-2127.9
								263.4	-2809.2	-2939.6	-2101.7	-2239.2	-2255.2	-1683.8	-2072.1
								263.2	-2819.5	-2947.9	-2111	-2212.7	-2249.5	-1689.4	-1996.5
								263	-2823.1	-2948.4	-2116.5	-2170.5	-2226.5	-1704.9	-1939.7
								262.8	-2825.4	-2940.9	-2115.6	-2134.6	-2229.3	-1712	-1873.6
								262.6	-2847.6	-2938.7	-2128.2	-2103.2	-2225.3	-1718.8	-1821.4
								262.4	-2862.7	-2929.8	-2168.1	-2097.3	-2200.8	-1730.1	-1752.4
								262.2	-2847.2	-2924.6	-2197.6	-2093.5	-2162.9	-1724.7	-1688.5
								262	-2831.1	-2913.5	-2232.6	-2090.1	-2143.8	-1719.2	-1629.9
								261.8	-2827.1	-2907.1	-2248.2	-2097.1	-2128.8	-1695.8	-1597.6
								261.6	-2809.7	-2897.5	-2276.7	-2127.2	-2135.8	-1687	-1589.3
								261.4	-2792.6	-2865.4	-2318.2	-2168.2	-2140.6	-1690.8	-1578
								261.2	-2772.5	-2838.1	-2375.1	-2215.9	-2148.8	-1693.1	-1567.2
								261	-2755.3	-2824.2	-2432.3	-2247.2	-2135.8	-1693.9	-1556.5
								260.8	-2752.8	-2824.4	-2465.5	-2296	-2141.9	-1686.4	-1564.8
								260.6	-2759.6	-2813.7	-2507.7	-2347.6	-2173.9	-1680.3	-1584.3
								260.4	-2786.7	-2827.3	-2537.4	-2398.7	-2214.2	-1669	-1616.5
								260.2	-2807.3	-2838.8	-2553.2	-2414.5	-2240	-1678.7	-1648.7
								260	-2816	-2849.2	-2568.2	-2416.7	-2274.5	-1677.5	-1663.2
								259.8	-2851.7	-2870.7	-2557.7	-2413.3	-2303.4	-1686.8	-1697.1
								259.6	-2909.6	-2902.3	-2524.9	-2395.7	-2323.9	-1718.1	-1720.7
								259.4	-2956.4	-2922.3	-2481.6	-2362.1	-2356.9	-1741	-1754
								259.2	-2993.6	-2938.2	-2460.5	-2317.2	-2376.5	-1777.8	-1784.7
								259	-3020.6	-2945.5	-2422.5	-2259.8	-2375	-1833.4	-1818.6
								258.8	-3048.7	-2967.7	-2373.1	-2227.5	-2347.4	-1870	-1871.4
								258.6	-3063	-2965.9	-2345.9	-2198.2	-2320.5	-1903.8	-1927.7
								258.4	-3074.1	-2944.1	-2310.6	-2204	-2313.8	-1926.8	-1989.9
								258.2	-3060.7	-2906.4	-2282.9	-2190.7	-2295.5	-1954.7	-2057.5
								258	-3030.1	-2855.4	-2269.6	-2175.1	-2280.4	-1972.8	-2124.5
								257.8	-3011.8	-2821.6	-2261.9	-2153	-2263.2	-1986.4	-2175.8
								257.6	-3003	-2778.8	-2260.4	-2177.6	-2241.9	-2000.1	-2221.6
								257.4	-2972.1	-2730.9	-2249.8	-2208.7	-2249.2	-2018.3	-2265.5
								257.2	-2928.5	-2683.2	-2262.4	-2227.1	-2255.1	-2029.2	-2280.2
								257	-2891.2	-2657.2	-2293.2	-2261.7	-2282.5	-2044.5	-2317.1
								256.8	-2875.1	-2667.9	-2333.8	-2298.3	-2300.3	-2084.9	-2365.3
								256.6	-2862.2	-2675	-2384.3	-2343.7	-2329.8	-2115.7	-2383.3
								256.4	-2855	-2702.1	-2434.1	-2404.9	-2371.7	-2123.8	-2404.4
								256.2	-2851.1	-2712.5	-2491.4	-2451.4	-2428	-2145	-2413.3
								256	-2865.8	-2749.9	-2529.7	-2496.4	-2492.6	-2163.3	-2421.7
								255.8	-2902.9	-2805.6	-2579.3	-2517.4	-2526.6	-2187.6	-2440.1
								255.6	-2952.5	-2857.7	-2620.6	-2532.7	-2573	-2210.1	-2452.7
								255.4	-3009.5	-2905.8	-2664.1	-2546.2	-2590.1	-2241.1	-2454.7
								255.2	-3041.5	-2898.2	-2688.9	-2563	-2590.5	-2263.2	-2432.8
								255	-3077.3	-2912.6	-2699	-2565.6	-2607	-2275.7	-2418.4
								254.8	-3148.1	-2941.6	-2720.5	-2573	-2596.3	-2283.3	-2418
								254.6	-3193.3	-2954.6	-2757.2	-2582.7	-2589.7	-2270.2	-2438
								254.4	-3248.9	-2959.4	-2788.2	-2578.1	-2568.1	-2245.2	-2462.6
								254.2	-3291.2	-2932.4	-2831.4	-2596.1	-2546.5	-2200.3	-2445.6
								254	-3332.7	-2908.4	-2855	-2602.1	-2530.2	-2152.8	-2452.3
								253.8	-3398	-2892.2	-2867.8	-2594.1	-2538.4	-2115.5	-2451
								253.6	-3454.2	-2895.4	-2878.5	-2596.5	-2550.1	-2064.8	-2452.2
								253.4	-3499.3	-2896.8	-2896.2	-2596.1	-2558.1	-2033.2	-2460.4
								253.2	-3516.1	-2887.2	-2924.6	-2588	-2578.6	-2010.2	-2457
								253	-3538.1	-2906.6	-2945.6	-2594.8	-2610.4	-1989.5	-2450.1
								252.8	-3549.6	-2955.3	-2977	-2595.4	-2653.3	-1976.9	-2434.7
								252.6	-3564.3	-3029.6	-3005.9	-2605.6	-2709.5	-1953.4	-2441.8
								252.4	-3581.2	-3100.7	-3051.3	-2612.3	-2743.7	-1939.1	-2454.8
								252.2	-3573.9	-3155.9	-3099.9	-2610.7	-2776.7	-1928	-2433.7
								252	-3574.3	-3227.3	-3119.7	-2615.2	-2829.5	-1946.5	-2414.9
								251.8	-3571.8	-3285.8	-3143.2	-2621.5	-2886.5	-1954.8	-2374.4
								251.6	-3584.5	-3363.2	-3151.5	-2624.1	-2934.1	-1976.2	-2337.9
								251.4	-3596.2	-3422.1	-3159.5	-2616.5	-2975.3	-2004.5	-2312
								251.2	-3589.9	-3469.8	-3177.2	-2602.6	-2995.5	-2027.8	-2272.9
								251	-3575.7	-3499.2	-3187.8	-2606.9	-3013.3	-2074.1	-2241.3
								250.8	-3575	-3536.2	-3203.5	-2600.7	-3037.4	-2123.9	-2210.4
								250.6	-3592.3	-3592.7	-3190.5	-2624.4	-3064.2	-2159.5	-2208.2
								250.4	-3604.1	-3638.6	-3182.4	-2638.7	-3073.3	-2209.6	-2218.2
								250.2	-3625.6	-3664.4	-3163.4	-2642.4	-3096.9	-2235.2	-2262.9
								250	-3651.6	-3699.4	-3163.3	-2637.2	-3118.3	-2284.7	-2301.5
								249.8	-3672.1	-3731.4	-3161.7	-2649.8	-3130.6	-2328.4	-2329.4
								249.6	-3706.5	-3762.5	-3138.2	-2669	-3145.5	-2385.8	-2395.8
								249.4	-3751.4	-3776.5	-3121.4	-2665.4	-3145.6	-2438.3	-2460.4
								249.2	-3789.1	-3791	-3101.8	-2670.8	-3159.8	-2501.2	-2531.2
								249	-3816.9	-3798.6	-3094.8	-2662	-3179.4	-2563.1	-2595.2
								248.8	-3836.9	-3819	-3102.9	-2682.1	-3183.3	-2610.3	-2641.5
								248.6	-3884.2	-3851	-3123.4	-2712.3	-3173.9	-2673.1	-2697.8
								248.4	-3927.9	-3879.9	-3144	-2714.4	-3164.2	-2731.2	-2753.8
								248.2	-3963.6	-3889.7	-3164.4	-2740	-3155.7	-2777.7	-2809.7
								248	-4006.7	-3894.5	-3203.1	-2749.4	-3156.3	-2846.4	-2853.6
								247.8	-4041.9	-3895.8	-3255.9	-2787.3	-3161.8	-2904.9	-2880.5
								247.6	-4087.7	-3910.6	-3280.3	-2854.1	-3149	-2988.7	-2890.2
								247.4	-4139.8	-3927.1	-3310	-2931.1	-3137.1	-3072.3	-2912.2
								247.2	-4192.9	-3934.3	-3337.2	-3002.4	-3154.5	-3143.9	-2955
								247	-4226.7	-3963.4	-3378.4	-3085.8	-3196.7	-3214	-2991.2
								246.8	-4260	-4023.5	-3431.9	-3194.6	-3243.7	-3284.7	-3031.8
								246.6	-4300.7	-4112.3	-3482.9	-3305.6	-3288.3	-3349.6	-3068.1
								246.4	-4328.8	-4192.7	-3520.2	-3414.1	-3331.8	-3380.6	-3121.9
								246.2	-4365.6	-4281.6	-3543.9	-3516.6	-3407.4	-3432.4	-3194
								246	-4397.3	-4376.1	-3573.3	-3598.9	-3487.4	-3460.7	-3278.9
								245.8	-4431	-4478	-3629.5	-3679.1	-3563.6	-3463.4	-3356.6
								245.6	-4460.5	-4586.7	-3686.2	-3756.6	-3659.1	-3479.5	-3446.8
								245.4	-4488.6	-4704.2	-3751	-3824.4	-3752.3	-3492.9	-3535
								245.2	-4541.7	-4818.1	-3812.3	-3871.3	-3827.4	-3490	-3659.8
								245	-4576.5	-4923.8	-3888.6	-3928.9	-3911.9	-3494.9	-3772.3
								244.8	-4617.6	-5029.8	-3985.4	-3988.1	-3990.8	-3504.1	-3897.6
								244.6	-4666.5	-5153.2	-4067	-4042.1	-4064	-3529.9	-4003.7
								244.4	-4732.7	-5269.4	-4173.6	-4087	-4125.9	-3579.9	-4110.9
								244.2	-4798.9	-5371	-4252	-4126.1	-4206.7	-3646.4	-4229.3
								244	-4870	-5453.9	-4342.7	-4163	-4281.4	-3726.7	-4338.1
								243.8	-4969.4	-5550.5	-4425.7	-4201.6	-4370.2	-3832.3	-4449.8
								243.6	-5082.6	-5657.9	-4528.1	-4247.8	-4458.5	-3952.9	-4559.9
								243.4	-5199.8	-5757.4	-4618.1	-4309.1	-4576.1	-4090	-4683.6
								243.2	-5343.4	-5877.4	-4688.6	-4392.2	-4724.1	-4259.9	-4833.2
								243	-5497.6	-6021.7	-4785.6	-4493	-4867.4	-4445	-4969.8
								242.8	-5652.3	-6158.3	-4871.9	-4617	-5001.2	-4619.4	-5099.5
								242.6	-5807.2	-6308.3	-4977	-4759	-5165	-4827.9	-5217.9
								242.4	-5966	-6475.5	-5099	-4888.8	-5341.7	-5017	-5365.6
								242.2	-6115.2	-6649.3	-5215.3	-5040.2	-5525	-5225.4	-5516.6
								242	-6267.4	-6826.5	-5365.1	-5208.4	-5713.7	-5441.1	-5686.4
								241.8	-6421.6	-7009.5	-5491.6	-5384.8	-5897.4	-5643.2	-5843.1
								241.6	-6582.9	-7178.4	-5647.5	-5578.3	-6080	-5824.2	-5999.9
								241.4	-6746.5	-7362.7	-5790.2	-5796.2	-6274	-6013.8	-6203.3
								241.2	-6920.4	-7555.7	-5939.7	-6031.9	-6490.1	-6219	-6442.4
								241	-7090.5	-7750.9	-6093.2	-6271.5	-6717.9	-6415.9	-6692.1
								240.8	-7258.2	-7935.6	-6249.9	-6519.2	-6942.6	-6619	-6914
								240.6	-7396.7	-8109.8	-6428.5	-6756.7	-7154.9	-6820.9	-7124.5
								240.4	-7536.9	-8279.3	-6588.6	-6971.4	-7357.8	-7011.3	-7330.1
								240.2	-7669.2	-8452.3	-6760.4	-7194.1	-7585.9	-7214.2	-7563.1
								240	-7803.6	-8639.1	-6912.9	-7410.5	-7819.7	-7408.7	-7812.6
								239.8	-7972.1	-8848.2	-7063.1	-7616.4	-8065.6	-7649	-8064.6
								239.6	-8157.7	-9057.6	-7229	-7804.9	-8330.6	-7885.3	-8311.8
								239.4	-8331.6	-9250.5	-7388.4	-7996.1	-8599.6	-8121.8	-8590.1
								239.2	-8513.9	-9461.6	-7559.5	-8204.2	-8877.8	-8378.3	-8905.3
								239	-8730.7	-9697.3	-7732.5	-8426.2	-9158.2	-8639.7	-9224.8
								238.8	-8940.2	-9899.9	-7910.5	-8640.8	-9462.2	-8919.3	-9550.5
								238.6	-9114	-10090	-8114.6	-8834.5	-9745.8	-9214.2	-9847.5
								238.4	-9282.3	-10295	-8306.7	-9037.1	-10036	-9534	-10151
								238.2	-9456.6	-10531	-8513.4	-9242.8	-10317	-9864.9	-10475
								238	-9627.2	-10767	-8710.1	-9449.6	-10600	-10190	-10818
								237.8	-9787.4	-11010	-8883	-9690.6	-10883	-10519	-11185
								237.6	-9970.4	-11257	-9048.7	-9926	-11172	-10856	-11541
								237.4	-10157	-11509	-9226.3	-10181	-11481	-11210	-11912
								237.2	-10300	-11734	-9416.7	-10463	-11790	-11583	-12299
								237	-10439	-11964	-9598.8	-10758	-12102	-11958	-12722
								236.8	-10607	-12207	-9778.7	-11068	-12446	-12320	-13130
								236.6	-10778	-12425	-9972.1	-11377	-12804	-12675	-13544
								236.4	-10904	-12628	-10185	-11686	-13171	-13063	-13967
								236.2	-11053	-12858	-10440	-12010	-13529	-13466	-14371
								236	-11208	-13109	-10699	-12354	-13898	-13890	-14804
								235.8	-11369	-13344	-10994	-12708	-14277	-14319	-15247
								235.6	-11555	-13577	-11275	-13073	-14638	-14741	-15697
								235.4	-11763	-13820	-11571	-13466	-15025	-15187	-16141
								235.2	-11985	-14063	-11885	-13838	-15427	-15654	-16588
								235	-12191	-14312	-12221	-14211	-15829	-16148	-17062
								234.8	-12397	-14544	-12553	-14570	-16218	-16648	-17550
								234.6	-12604	-14776	-12886	-14937	-16625	-17126	-18046
								234.4	-12822	-15007	-13211	-15329	-17076	-17568	-18558
								234.2	-13041	-15243	-13524	-15701	-17502	-18062	-19097
								234	-13248	-15483	-13839	-16093	-17972	-18584	-19655
								233.8	-13473	-15717	-14130	-16467	-18421	-19102	-20241
								233.6	-13692	-15946	-14401	-16829	-18880	-19598	-20863
								233.4	-13920	-16160	-14668	-17217	-19349	-20071	-21469
								233.2	-14159	-16361	-14908	-17603	-19804	-20518	-22061
								233	-14369	-16574	-15164	-17978	-20307	-20980	-22665
								232.8	-14579	-16776	-15405	-18345	-20772	-21472	-23283
								232.6	-14781	-16953	-15667	-18734	-21246	-21968	-23878
								232.4	-14971	-17114	-15932	-19136	-21760	-22447	-24480
								232.2	-15157	-17283	-16200	-19557	-22293	-22944	-25076
								232	-15356	-17462	-16466	-19989	-22828	-23463	-25666
								231.8	-15516	-17616	-16730	-20401	-23348	-24044	-26248
								231.6	-15658	-17776	-17003	-20811	-23875	-24612	-26814
								231.4	-15789	-17937	-17263	-21187	-24345	-25169	-27380
								231.2	-15920	-18098	-17536	-21564	-24847	-25738	-27910
								231	-16038	-18245	-17813	-21957	-25351	-26310	-28418
								230.8	-16170	-18392	-18084	-22364	-25861	-26882	-28965
								230.6	-16288	-18551	-18340	-22806	-26366	-27502	-29542
								230.4	-16402	-18685	-18623	-23275	-26886	-28123	-30147
								230.2	-16505	-18814	-18922	-23744	-27447	-28735	-30744
								230	-16592	-18923	-19242	-24219	-27992	-29359	-31371
								229.8	-16701	-19025	-19560	-24695	-28543	-30004	-31989
								229.6	-16772	-19098	-19886	-25172	-29086	-30618	-32634
								229.4	-16804	-19122	-20205	-25611	-29622	-31211	-33268
								229.2	-16831	-19160	-20533	-26048	-30161	-31809	-33906
								229	-16851	-19183	-20886	-26493	-30719	-32405	-34546
								228.8	-16861	-19185	-21234	-26939	-31303	-33011	-35185
								228.6	-16860	-19188	-21561	-27408	-31893	-33622	-35836
								228.4	-16877	-19209	-21911	-27875	-32494	-34257	-36514
								228.2	-16867	-19220	-22241	-28325	-33103	-34877	-37178
								228	-16857	-19223	-22578	-28766	-33714	-35470	-37830
								227.8	-16863	-19231	-22893	-29212	-34304	-36094	-38450
								227.6	-16892	-19248	-23200	-29656	-34877	-36711	-39089
								227.4	-16907	-19253	-23456	-30097	-35458	-37304	-39739
								227.2	-16913	-19250	-23710	-30536	-36017	-37890	-40401
								227	-16962	-19271	-23956	-30974	-36571	-38485	-41034
								226.8	-17030	-19312	-24211	-31408	-37116	-39111	-41699
								226.6	-17090	-19326	-24433	-31856	-37633	-39736	-42381
								226.4	-17152	-19324	-24644	-32304	-38154	-40382	-43097
								226.2	-17209	-19306	-24857	-32788	-38661	-41030	-43819
								226	-17278	-19300	-25074	-33246	-39158	-41673	-44558
								225.8	-17348	-19307	-25283	-33684	-39617	-42304	-45255
								225.6	-17420	-19321	-25506	-34114	-40046	-42964	-45945
								225.4	-17469	-19304	-25722	-34503	-40489	-43622	-46663
								225.2	-17501	-19289	-25914	-34886	-40932	-44233	-47392
								225	-17532	-19280	-26107	-35250	-41367	-44815	-48093
								224.8	-17592	-19304	-26315	-35585	-41836	-45396	-48787
								224.6	-17645	-19355	-26519	-35913	-42334	-45980	-49457
								224.4	-17664	-19378	-26724	-36233	-42844	-46541	-50106
								224.2	-17681	-19397	-26917	-36570	-43353	-47066	-50717
								224	-17712	-19434	-27131	-36877	-43871	-47555	-51291
								223.8	-17727	-19478	-27348	-37174	-44385	-48005	-51822
								223.6	-17751	-19540	-27568	-37453	-44883	-48455	-52314
								223.4	-17752	-19565	-27788	-37745	-45370	-48897	-52785
								223.2	-17724	-19524	-27981	-38070	-45863	-49308	-53268
								223	-17684	-19490	-28165	-38399	-46339	-49688	-53767
								222.8	-17656	-19485	-28336	-38714	-46779	-50062	-54227
								222.6	-17617	-19472	-28528	-39020	-47213	-50459	-54666
								222.4	-17564	-19444	-28721	-39329	-47643	-50873	-55146
								222.2	-17503	-19410	-28924	-39642	-48036	-51295	-55616
								222	-17466	-19353	-29106	-39927	-48380	-51666	-56100
								221.8	-17432	-19318	-29283	-40203	-48684	-52044	-56590
								221.6	-17435	-19305	-29445	-40466	-48978	-52423	-57073
								221.4	-17432	-19304	-29612	-40723	-49265	-52806	-57536
								221.2	-17450	-19313	-29765	-40978	-49534	-53200	-57965
								221	-17488	-19322	-29909	-41213	-49803	-53545	-58377
								220.8	-17561	-19354	-30020	-41453	-50052	-53858	-58779
								220.6	-17633	-19434	-30121	-41642	-50299	-54171	-59160
								220.4	-17689	-19478	-30215	-41815	-50557	-54462	-59486
								220.2	-17749	-19508	-30301	-41982	-50797	-54732	-59794
								220	-17802	-19539	-30366	-42115	-51018	-54963	-60087
								219.8	-17860	-19549	-30399	-42211	-51192	-55177	-60329
								219.6	-17894	-19533	-30407	-42265	-51344	-55344	-60567
								219.4	-17908	-19530	-30402	-42350	-51463	-55514	-60811
								219.2	-17897	-19484	-30375	-42401	-51569	-55703	-61009
								219	-17868	-19422	-30317	-42432	-51686	-55855	-61190
								218.8	-17865	-19349	-30250	-42468	-51771	-55986	-61339
								218.6	-17831	-19234	-30152	-42500	-51835	-56087	-61489
								218.4	-17764	-19109	-30036	-42530	-51902	-56162	-61635
								218.2	-17669	-18979	-29963	-42539	-51952	-56212	-61741
								218	-17592	-18840	-29865	-42587	-51982	-56229	-61795
								217.8	-17533	-18724	-29759	-42580	-51998	-56239	-61825
								217.6	-17487	-18609	-29671	-42576	-52023	-56194	-61835
								217.4	-17454	-18492	-29581	-42545	-51990	-56134	-61826
								217.2	-17390	-18377	-29517	-42527	-51962	-56040	-61760
								217	-17350	-18309	-29442	-42495	-51906	-55924	-61634
								216.8	-17322	-18231	-29370	-42429	-51840	-55798	-61448
								216.6	-17338	-18199	-29309	-42352	-51772	-55612	-61269
								216.4	-17340	-18148	-29252	-42247	-51649	-55426	-61066
								216.2	-17343	-18101	-29170	-42100	-51478	-55212	-60853
								216	-17379	-18075	-29082	-41907	-51257	-54942	-60575
								215.8	-17426	-18057	-28961	-41681	-50982	-54671	-60268
								215.6	-17465	-18054	-28812	-41440	-50705	-54355	-59962
								215.4	-17494	-18040	-28651	-41117	-50402	-54011	-59675
								215.2	-17561	-17997	-28481	-40815	-50066	-53669	-59366
								215	-17636	-17982	-28298	-40467	-49702	-53322	-59049
								214.8	-17691	-17955	-28093	-40108	-49355	-52963	-58683
								214.6	-17766	-17944	-27858	-39726	-48989	-52552	-58343
								214.4	-17824	-17912	-27597	-39349	-48621	-52131	-57954
								214.2	-17857	-17878	-27335	-38932	-48255	-51672	-57567
								214	-17880	-17797	-27082	-38500	-47858	-51183	-57101
								213.8	-17924	-17728	-26816	-38068	-47455	-50631	-56610
								213.6	-17964	-17670	-26534	-37594	-47052	-50042	-56086
								213.4	-17949	-17612	-26252	-37110	-46661	-49463	-55594
								213.2	-17904	-17524	-26000	-36633	-46252	-48841	-55076
								213	-17893	-17424	-25747	-36108	-45809	-48255	-54527
								212.8	-17872	-17309	-25473	-35596	-45346	-47657	-53955
								212.6	-17841	-17228	-25181	-35053	-44858	-47009	-53352
								212.4	-17792	-17127	-24896	-34531	-44386	-46375	-52699
								212.2	-17752	-17027	-24604	-34014	-43851	-45690	-52073
								212	-17728	-16897	-24338	-33487	-43307	-45046	-51379
								211.8	-17760	-16778	-24057	-32928	-42727	-44355	-50683
								211.6	-17819	-16669	-23764	-32364	-42106	-43656	-49918
								211.4	-17885	-16596	-23419	-31782	-41457	-42943	-49169
								211.2	-17932	-16558	-23081	-31185	-40800	-42182	-48400
								211	-17988	-16528	-22780	-30568	-40110	-41443	-47610
								210.8	-18102	-16498	-22470	-29943	-39420	-40668	-46811
								210.6	-18271	-16493	-22153	-29279	-38754	-39876	-45985
								210.4	-18401	-16486	-21770	-28619	-38052	-39078	-45096
								210.2	-18547	-16485	-21409	-27952	-37332	-38299	-44173
								210	-18701	-16509	-21085	-27294	-36614	-37534	-43270
								209.8	-18883	-16537	-20756	-26592	-35840	-36743	-42448
								209.6	-19090	-16576	-20394	-25897	-35090	-35968	-41609
								209.4	-19305	-16631	-19975	-25220	-34352	-35130	-40782
								209.2	-19504	-16688	-19567	-24612	-33596	-34321	-39981
								209	-19733	-16760	-19148	-24021	-32827	-33501	-39179
								208.8	-20005	-16833	-18748	-23434	-32063	-32642	-38419
								208.6	-20295	-16869	-18378	-22833	-31315	-31791	-37660
								208.4	-20584	-16854	-17970	-22285	-30581	-30872	-36902
								208.2	-20887	-16878	-17537	-21736	-29800	-29959	-36053
								208	-21217	-16900	-17134	-21139	-29041	-29018	-35224
								207.8	-21575	-16926	-16824	-20506	-28284	-28074	-34392
								207.6	-21955	-16979	-16536	-19808	-27566	-27151	-33537
								207.4	-22328	-16980	-16260	-19087	-26835	-26192	-32666
								207.2	-22685	-16988	-15990	-18350	-26108	-25207	-31693
								207	-23055	-17031	-15737	-17608	-25413	-24227	-30703
								206.8	-23431	-17098	-15533	-16840	-24736	-23212	-29666
								206.6	-23808	-17156	-15373	-16004	-24032	-22192	-28585
								206.4	-24120	-17179	-15181	-15124	-23268	-21160	-27483
								206.2	-24411	-17167	-14940	-14313	-22483	-20194	-26377
								206	-24678	-17152	-14659	-13513	-21637	-19206	-25216
								205.8	-24949	-17160	-14352	-12705	-20747	-18323	-24057
								205.6	-25188	-17134	-14073	-11904	-19879	-17450	-22995
								205.4	-25422	-17156	-13699	-11273	-18874	-16607	-21915
								205.2	-25693	-17168	-13249	-10696	-17849	-15775	-20866
								205	-25942	-17173	-12777	-10132	-16786	-14881	-19877
								204.8	-26237	-17232	-12258	-9570.7	-15768	-14024	-18825
								204.6	-26570	-17376	-11702	-8977.7	-14707	-13182	-17724
								204.4	-26842	-17443	-11182	-8326	-13625	-12228	-16603
								204.2	-27093	-17484	-10607	-7655.1	-12466	-11277	-15573
								204	-27294	-17545	-9984.2	-7008.7	-11364	-10304	-14535
								203.8	-27467	-17594	-9445.5	-6368.2	-10366	-9298.9	-13548
								203.6	-27583	-17602	-8978	-5631.4	-9364.9	-8331.9	-12531
								203.4	-27698	-17577	-8576.3	-4829.7	-8377.2	-7439.4	-11577
								203.2	-27752	-17521	-8190.1	-4116.9	-7463.9	-6518.5	-10680
								203	-27855	-17388	-7811.8	-3449.2	-6654.6	-5537.8	-9856.7
								202.8	-27946	-17244	-7435	-2717	-5900.9	-4585.5	-9122.8
								202.6	-27985	-17154	-7106.2	-2058.5	-5237.9	-3587.9	-8384.3
								202.4	-27998	-17025	-6810.9	-1420.3	-4570.5	-2628.8	-7699.1
								202.2	-27993	-16857	-6514.8	-804.64	-3861.8	-1681.6	-7106.1
								202	-27922	-16605	-6209.7	-242.02	-3243.7	-684.57	-6603.6
								201.8	-27839	-16427	-5903.3	203.8	-2752	206.92	-6121.7
								201.6	-27708	-16229	-5671.3	644.22	-2268	1010.1	-5570.5
								201.4	-27573	-15990	-5466.2	1109.2	-1737	1757.4	-5098.5
								201.2	-27432	-15816	-5222.9	1501.2	-1108.6	2459.3	-4624.7
								201	-27309	-15647	-4969	1918.5	-569.22	3230.7	-4146.9
								200.8	-27191	-15466	-4699.8	2234.8	-65.519	3914.8	-3593
								200.6	-26985	-15268	-4425.7	2616.3	435.27	4563.8	-2998.3
								200.4	-26741	-15194	-4203.5	3065.8	981.78	5049.5	-2380.4
								200.2	-26455	-15028	-3975.8	3535.2	1541.2	5488.8	-1773.9
								200	-26146	-14867	-3708.1	3983.6	2062.3	5937	-1286.2
								199.8	-25761	-14778	-3449.6	4373.5	2482.4	6451.4	-684.15
								199.6	-25257	-14592	-3255.5	4820.3	2816.3	6914.5	-94.638
								199.4	-24711	-14319	-3120.7	5251.6	3054.8	7267.8	378.83
								199.2	-24213	-14049	-2840.1	5771.8	3349.9	7573.6	765.2
								199	-23727	-13888	-2513.3	6250.5	3542.7	7866.2	1018.5
								198.8	-23131	-13731	-2108.3	6635.6	3643.1	8163.5	1230
								198.6	-22550	-13485	-1748.3	7080.2	3681.3	8447.7	1405.6
								198.4	-21916	-13273	-1400.5	7487	3739.5	8581.8	1547.4
								198.2	-21189	-13094	-1014.5	7827.4	3824.1	8673.3	1619.5
								198	-20508	-12951	-665.68	8065.1	3908.3	8676.5	1669.9
								197.8	-19701	-12687	-370.96	8156.5	4040.7	8721.5	1742.3
								197.6	-18883	-12380	-125.03	8195	4076.3	8745.1	1859.2
								197.4	-18113	-11925	63.125	8284.2	4207.8	8698.9	2093.3
								197.2	-17375	-11396	284.54	8250.6	4315.8	8429.5	2252.7
								197	-16595	-10992	625.73	8060.7	4487.9	8128.8	2415.1
								196.8	-15952	-10687	985.22	7726.6	4613.9	7857	2545.1
								196.6	-15228	-10365	1227.4	7401.2	4820.9	7604.4	2753.9
								196.4	-14461	-9943.7	1465.6	6996.9	4965.9	7420.9	3013.6
								196.2	-13771	-9545.4	1590.4	6665.9	5138.6	7179.7	3241.7
								196	-13047	-9206.5	1776	6321.7	5201.8	6843.7	3308.4
								195.8	-12285	-8816.5	1868.5	5938.9	5199	6574	3302
								195.6	-11618	-8423.4	1990.9	5617	5132.2	6345.5	3309.3
								195.4	-10910	-8015.9	2046.8	5315.5	5001.9	6192.6	3346.7
								195.2	-10358	-7619.9	2170.8	5037.9	4828.2	6073.3	3258.1
								195	-9830.2	-7306.7	2249.6	4813.7	4650.1	5923.5	3100.4
								194.8	-9257.1	-7078.2	2332.6	4519.1	4435.9	5707.1	2831.6
								194.6	-8627.8	-6962.7	2332.9	4304.1	4330.9	5610.8	2491.9
								194.4	-8043.4	-6802.2	2299.3	4116.6	4164	5635	2209.2
								194.2	-7392.9	-6545	2297.6	3994.4	4069.2	5704.3	2060.9
								194	-6699.4	-6246.4	2220.5	3780.2	3861.8	5696	1739.1
								193.8	-6135	-5836.2	2185.3	3668.1	3721.1	5542.6	1336.1
								193.6	-5604.6	-5415.2	2131	3517.6	3506.6	5362.9	969.12
								193.4	-5139.6	-4884.7	1995.5	3264.3	3277.6	5261.6	729.76
								193.2	-4799.1	-4346.5	2078.1	2984.7	3052.3	5157.4	536.7
								193	-4596.7	-3809.4	2193.8	2765.7	2768.8	4990.3	206.97
								192.8	-4532.5	-3259.2	2381.4	2627.7	2552.4	4745.5	-258.23
								192.6	-4401.7	-2825.7	2591.5	2509.8	2281	4450.3	-574.39
								192.4	-4179.4	-2483.9	2795.4	2346.9	1954.9	4085	-785.67
								192.2	-3985.4	-2133.8	3107.5	2209.2	1607.9	3808.8	-934.76
								192	-3906.7	-1794.3	3455.1	2225.3	1096.8	3467.1	-1116.6
								191.8	-3917.9	-1504.9	3652.1	2157.5	495.8	2983.5	-1386.2
								191.6	-3790.9	-1407	3730.5	2048.1	-134.96	2423.4	-1661.4
								191.4	-3695.8	-1387.7	3820.9	2004.7	-674.01	1872.2	-1822.7
								191.2	-3562.6	-1483.2	3927.9	1928.2	-1168.1	1442.4	-1985.8
								191	-3455.9	-1580	4074.4	1844.1	-1623.8	1063.3	-2138
								190.8	-3355.2	-1776.4	4267.2	1817.1	-2019	647.65	-2274.2
								190.6	-3223.4	-2065.6	4335.5	1783.9	-2362.5	249.3	-2415.9
								190.4	-2964.9	-2378.4	4309.2	1680.1	-2641.2	-51.638	-2496.1
								190.2	-2682.9	-2732.7	4273.5	1551.9	-2955.3	-255.94	-2502.1
								190	-2428.3	-3046.7	4226.3	1458.5	-3219	-443.37	-2536.6

## Sheet: Figure 2
Figure 2b			Figure 2c			Figure 2d			Figure 2e
EGFP-JigSAP	EGFP		EGFP-5V	EGFP		EGFP-RADA16	EGFP		Time (h)	EGFP-JigSAP	EGFP-JigSAP	EGFP-JigSAP	EGFP-RADA16	EGFP-RADA16	EGFP-RADA16	EGFP-5V	EGFP-5V	EGFP-5V	P-value (EGFP-JigSAP VS EGFP-RADA16)	P-value (EGFP-JigSAP VS EGFP-5V)
91.086	1.225		66.203	17.704		45.945	3.144		0	0	0	0	0	0	0	0	0	0
93.745	5.334		65.825	26.48		64.429	5.419		6	10.245	12.76	14.214	4.276	4.097	3.845	2.365	2.056	2.548	0.00202768	0.000990537
88.578	6.255		71.567	11.274		50.276	2.384		24	21.366	18.497	22.485	5.661	5.444	4.325	3.522	3.137	3.257	0.00024047	0.000126329
P-value			P-value			P-value			48	29.851	32.396	27.546	6.498	5.272	6.215	4.393	3.971	4.587	7.86147e-05	5.43651e-05
2.2365e-06			0.000495962			0.000910421			96	37.158	40.185	36.418	7.259	6.064	8.124	5.038	4.704	4.947	1.87655e-05	8.95446e-06
									168	38.689	37.009	43.215	7.812	7.611	8.24	5.134	4.807	5.254	6.94495e-05	4.91063e-05

## Sheet: Figure 3
Figure 3a			Figure 3b									Figure 3k
VEGF-JigSAP	VEGF		Time (h)	VEGF-JigSAP	VEGF-JigSAP	VEGF-JigSAP	VEGF	VEGF	VEGF	P-value (VEGF-JigSAP VS VEGF)		Cell number (x10/mm2)
59.1	26.3		0	0	0	0	0	0	0			Control	VEGF-JigSAP in liq	Control	VEGF-JigSAP in gel
64.4	24.7		6	19.5	16.7	20.5	3.3	3	2.8	0.000158025		1.54706	17.6037	1.3861	15.5856
66.7	31.5		24	30.3	26.7	24.9	4	3.7	3.5	0.000121863		1.68021	20.6048	1.59412	17.0476
P-value			48	40.1	38.4	34.7	4.6	4.2	4.4	3.12322e-05		1.46845	15.7807	1.73316	19.5337
0.000296483			96	48.8	45.6	45.9	4.8	4.6	4.7	2.08191e-06		P-value		P-value
			168	52.6	50.1	49.5	5	4.8	4.9	1.10903e-06		0.000308021		0.000165702

## Sheet: Figure 4
Figure 4v						Figure 4w
(x 10^4/mm3)						(x 10^3/mm3)
Control (PBS)	JigSAP only	VEGF-JigSAP only	VEGF + JigSAP	VEGF-JigSAP + JigSAP		Control (PBS)	JigSAP only	VEGF-JigSAP only	VEGF + JigSAP	VEGF-JigSAP + JigSAP
0.128534	0.196516	0.238281	0.208947	0.743587		0.105438	0.113375	0.0807731	0.0522368	1.32333
0.233008	0.409787	0.319693	0.221748	0.352106		0.075119	0.030811	0.116252	0.143063	0.616186
0.355282	0.168936	0.213769	0.369755	0.295748		0.0811451	0.0844681	0.0872527	0.145956	0.657217
0.18414	0.375947	0.144918	0.117921	0.503442		0.133049	0.0300758	0	0.0357336	0.287681
0.333511	0.367809	0.305973	0.234103	0.439585		0.0286542	0.175147	0.191233	0.0487715	0.412111
0.228633	0.260835	0.270258	0.175147	0.796612		0.0485803	0.221047	0.279577	0.0778431	0.261184
0.157961	0.296638	0.26408	0.334819	0.870498		0.0785553	0.149811	0	0.130449	1.31894
P-value	JigSAP only	VEGF-JigSAP only	VEGF + JigSAP	VEGF-JigSAP + JigSAP		P-value	JigSAP only	VEGF-JigSAP only	VEGF + JigSAP	VEGF-JigSAP + JigSAP
Control (PBS)	0.198082	0.630755	0.90064	0.00318486		Control (PBS)	0.252994	0.481737	0.602533	0.0035991
JigSAP only		0.294641	0.244267	0.0123864		JigSAP only		0.882225	0.471187	0.00565064
VEGF-JigSAP only			0.741687	0.0037833		VEGF-JigSAP only			0.6891	0.00563403
VEGF + JigSAP				0.00365404		VEGF + JigSAP				0.00416293

## Sheet: Figure 5
Figure 5j				Figure 5t
(x 10^4/mm3)				(x 10^4/mm3)
Control (PBS)	JigSAP only	VEGF-JigSAP + JigSAP		Control (PBS)	JigSAP only	VEGF-JigSAP + JigSAP
0.977467	0.909805	1.38579		0.592593	0.332565	0.195349
0.950566	0.923826	1.08725		1.28395	1.32795	0.167251
1.14683	1.27936	1.55468		0.876543	1.2459	0.328608
0.83261	1.12061	1.56685		1.08642	0.90528	0.373986
1.14362	0.868088	1.49927		0.979012	0.233529	0.329689
1.16125	0.804232	1.26003		0.691358	0.999131	0.424424
0.897837	1.00205	1.49651		0.790123	1.04613	0.118704
P-value	JigSAP only	VEGF-JigSAP + JigSAP		P-value	JigSAP only	VEGF-JigSAP + JigSAP
Control (PBS)	0.724351	0.000548365		Control (PBS)	0.87398	4.34639e-05
JigSAP only		0.000600695		JigSAP only		0.0040131

## Sheet: Figure 6
Figure 6a						Figure 6b
Before injection (%)						Before injection (%)
Control (PBS)	JigSAP only	VEGF-JigSAP only	VEGF + JigSAP	VEGF-JigSAP + JigSAP		Control (PBS)	VEGF-RADA16 + RADA16	VEGF-JigSAP + JigSAP
8.16327	12.7273	8.08081	6.74157	7.37705		9.58904	10.1695	8.64198
7.66667	4.5045	7.84314	7.77778	7.76699		11.5385	9.09091	12.5
11.4865	7.86517	6.74157	7.79221	7.62712		6.25	7.69231	8.69565
6.52174	6.25	7.77778	6.52174	6.36364		8.64198	10.4167	11.2903
7.76699	7.76699	7.79221	8.69565	6.16438		9.33333	8.57143	12.069
9.80392	5.83333	9	8.75	9.27835		10.1266	10.1695	10.5263
8.03571	5.67376	8.82353	8.08081	9.09091		7.14286	9.09091	10
P-value	JigSAP only	VEGF-JigSAP only	VEGF + JigSAP	VEGF-JigSAP + JigSAP		P-value	JigSAP only	VEGF-JigSAP + JigSAP
Control (PBS)	0.311457	0.491125	0.320327	0.303712		Control (PBS)	0.64321	0.100345
JigSAP only		0.477093	0.627106	0.703411		VEGF-RADA16 + RADA16		0.103096
VEGF-JigSAP only			0.586315	0.535907
VEGF + JigSAP				0.863135
7d after injection (%)						7d after injection (%)
Control (PBS)	JigSAP only	VEGF-JigSAP only	VEGF + JigSAP	VEGF-JigSAP + JigSAP		Control (PBS)	VEGF-RADA16 + RADA16	VEGF-JigSAP + JigSAP
8.88889	8.62069	6.77966	8.4507	4.91803		8.33333	7.77778	4.25532
7.5	3.63636	7.05882	4.44444	4.08163		7.5	8.33333	2.7027
7.40541	8.06452	9.09091	5.43478	0		9.43396	6.25	5
3.63636	4.7619	7.93651	9.80392	4.83871		7.14286	8.64198	2.27273
6.25	8.33333	6.66667	6.77966	4		9.25926	7.14286	2.77778
5.71429	4.83871	5.35714	6.06061	2.17391		10	9.87654	3.22581
8.21918	5.95238	5.26316	8.57143	1.66667		9.09091	6.66667	7.14286
P-value	JigSAP only	VEGF-JigSAP only	VEGF + JigSAP	VEGF-JigSAP + JigSAP		P-value	JigSAP only	VEGF-JigSAP + JigSAP
Control (PBS)	0.639509	0.928645	0.784872	0.00240493		Control (PBS)	0.18677	4.1604e-05
JigSAP only		0.550624	0.483244	0.00901698		VEGF-RADA16 + RADA16		0.000391588
VEGF-JigSAP only			0.827031	0.000933665
VEGF + JigSAP				0.00197134

## Sheet: Figure S1
Figure S1
Time (h)	tan delta
2	0.1009
5	0.1068
12	0.1135
24	0.1043
48	0.1127
100	0.09574

## Sheet: Figure S2
Time (s)	Eta (Pa s)	Gamma (s-1)
2.206	352	0.00273
4.206	329	0.00267
6.206	317	0.00267
8.206	311	0.00267
10.21	311	0.00267
12.21	311	0.00267
14.21	309	0.00267
16.21	305	0.00267
18.21	303	0.00267
20.21	304	0.00267
22.21	305	0.00267
24.21	305	0.00267
26.21	303	0.00267
28.21	303	0.00267
30.21	398	0.00267
32.25	0.7	2.661
34.25	0.393	2.667
36.25	0.363	2.667
38.25	0.288	2.667
40.25	0.236	2.667
41.3	6.98	0.02524
42.3	153	0.00268
43.3	170	0.00267
44.3	187	0.00267
45.3	179	0.00268
46.3	149	0.00268
47.3	152	0.00267
48.3	181	0.00268
49.3	175	0.00267
50.3	172	0.00267
51.3	171	0.00267
52.3	170	0.00267
53.3	169	0.00267
54.3	169	0.00267
55.3	168	0.00267
56.3	167	0.00267
57.3	149	0.00264
58.3	162	0.00267
59.3	161	0.00267
60.3	161	0.00267
61.3	161	0.00267
62.3	160	0.00267
63.3	159	0.00267
64.3	160	0.00267
65.3	160	0.00267
66.3	160	0.00267
67.3	159	0.00267
68.3	159	0.00267
69.3	159	0.00267
70.3	157	0.00267
71.3	156	0.00267
72.3	156	0.00266
73.3	160	0.00267
74.3	147	0.00264
75.3	162	0.00267
76.3	161	0.00267
77.3	161	0.00267
78.3	161	0.00267
79.3	162	0.00267
80.3	162	0.00267
81.3	163	0.00267
82.3	163	0.00267
83.3	164	0.00267
84.3	164	0.00267
85.3	164	0.00267
86.3	164	0.00267
87.3	163	0.00267
88.3	163	0.00267
89.3	163	0.00267
90.3	163	0.00267
91.3	164	0.00267
92.3	164	0.00267
93.3	164	0.00267
94.3	164	0.00267
95.3	164	0.00267
96.3	164	0.00267
97.3	164	0.00267
98.3	164	0.00267
99.3	164	0.00267
100.3	165	0.00267
101.3	165	0.00267
102.3	165	0.00267
103.3	165	0.00267
104.3	166	0.00267
105.3	166	0.00267
106.3	165	0.00267
107.3	166	0.00267
108.3	167	0.00267
109.3	167	0.00267
110.3	167	0.00267
111.3	167	0.00267
112.3	167	0.00267
113.3	167	0.00267
114.3	167	0.00267
115.3	167	0.00267
116.3	168	0.00267
117.3	168	0.00267
118.3	169	0.00267
119.3	169	0.00267
120.3	170	0.00267
121.3	170	0.00267
122.3	170	0.00267
123.3	171	0.00267
124.3	171	0.00267
125.3	171	0.00267
126.3	171	0.00267
127.3	171	0.00267
128.3	171	0.00267
129.3	171	0.00267
130.3	172	0.00267
131.3	171	0.00267
132.3	172	0.00267
133.3	171	0.00267
134.3	171	0.00267
135.3	171	0.00267
136.3	171	0.00267
137.3	171	0.00267
138.3	171	0.00267
139.3	171	0.00267
140.3	171	0.00267
141.3	167	0.00266
142.3	172	0.00267
143.3	171	0.00267
144.3	168	0.00266
145.3	167	0.00266
146.3	172	0.00267
147.3	171	0.00267
148.3	171	0.00267
149.3	171	0.00267
150.3	171	0.00267
151.3	172	0.00267
152.3	172	0.00267
153.3	172	0.00267
154.3	171	0.00267
155.3	171	0.00267
156.3	170	0.00267
157.3	170	0.00267
158.3	168	0.00268
159.3	169	0.00268
160.3	169	0.00267

## Sheet: Figure S4
	IR spectrum								2nd derivative of IR spectrum								Difference spectrum								Abs fitted bands				0 h								2 h								5 h
Wavenumber (cm-1)	0 h	2 h	5 h	12 h	24 h	48 h	100 h		0 h	2 h	5 h	12 h	24 h	48 h	100 h		Wavenumber (cm-1)	2h - 0h	5h - 2h	12h - 5h	24h - 12h	48h - 24h	100h - 48h		wn for "total"	wn for "peak **"		total	peak1	peak2	peak3	peak4	peak5	peak6		total	peak1	peak2	peak3	peak4	peak5	peak6		total	peak1	peak2	peak3	peak4	peak5
1450.21	0.0384181	0.0380849	0.0381673	0.0369301	0.037696	0.038266	0.0396598		-5.2117e-05	-6.92253e-06	5.91216e-06	-4.96835e-05	-1.77785e-05	-1.392e-07	5.85045e-05		1450.21	0.00100374	-0.0165829	-0.00253715	0.00712011	0.00157008	0.00439376		1531.2	1450.21		0.0638389	0.00374001	0.00374001	0.00374001	0.00374001	0.00374001	0.00374025		0.0653157	0.004351	0.004351	0.004351	0.004351	0.004351	0.00435124		0.0619912	0.000794987	0.000794987	0.000794987	0.000794987	0.000794987
1451.17	0.0383437	0.0380781	0.0381242	0.0368121	0.0376613	0.0382634	0.0397092		-4.0962e-05	-1.52042e-06	-2.31663e-05	-6.39642e-05	-3.10441e-05	-9.54361e-06	5.79102e-05		1451.17	0.00105897	-0.0164912	-0.00261204	0.00703429	0.00160219	0.00444571		1532.56	1451.17		0.067909	0.00374001	0.00374001	0.00374001	0.00374001	0.00374001	0.00374032		0.0694581	0.004351	0.004351	0.004351	0.004351	0.004351	0.00435131		0.0662369	0.000794987	0.000794987	0.000794987	0.000794987	0.000794987
1452.14	0.0382301	0.0380735	0.0380621	0.0366328	0.0376004	0.0382576	0.0398251		-3.84128e-05	-1.60237e-05	-7.28417e-05	-8.92654e-05	-6.53608e-05	-4.61687e-05	1.3581e-05		1452.14	0.00114248	-0.0163617	-0.00272936	0.00690607	0.00165718	0.00456755		1533.93	1452.14		0.0719316	0.00374001	0.00374001	0.00374001	0.00374001	0.00374001	0.00374041		0.0735539	0.004351	0.004351	0.004351	0.004351	0.004351	0.0043514		0.070447	0.000794987	0.000794987	0.000794987	0.000794987	0.000794987
1453.1	0.0380857	0.0380651	0.0379384	0.0363717	0.0374817	0.0382137	0.0399681		-7.07957e-05	-8.8195e-05	-0.000166723	-0.000141663	-0.000131567	-0.000119458	-9.82548e-05		1453.1	0.00124291	-0.0162595	-0.00286666	0.00676114	0.00173202	0.00475443		1535.29	1453.1		0.0758648	0.00374001	0.00374001	0.00374001	0.00374001	0.00374001	0.00374052		0.0775605	0.004351	0.004351	0.004351	0.004351	0.004351	0.00435151		0.0745783	0.000794987	0.000794987	0.000794987	0.000794987	0.000794987
1454.06	0.0378888	0.0379981	0.0376679	0.0359806	0.037245	0.038066	0.0400425		-0.000169881	-0.000264247	-0.000317272	-0.000230132	-0.000256511	-0.000265578	-0.000333938		1454.06	0.0013346	-0.0162544	-0.00298726	0.00664024	0.00182104	0.00497648		1536.65	1454.06		0.0796652	0.00374001	0.00374001	0.00374001	0.00374001	0.00374001	0.00374066		0.0814339	0.004351	0.004351	0.004351	0.004351	0.004351	0.00435165		0.078586	0.000794987	0.000794987	0.000794987	0.000794987	0.000794987
1455.03	0.0375448	0.0376993	0.0370875	0.0353665	0.036777	0.0376873	0.0398321		-0.000301267	-0.000466934	-0.000425154	-0.000306433	-0.000445369	-0.000508405	-0.000681659		1455.03	0.00135604	-0.0164087	-0.00302103	0.00661845	0.00191028	0.00514482		1538.01	1455.03		0.0832891	0.00374001	0.00374001	0.00374001	0.00374001	0.00374001	0.00374083		0.0851295	0.004351	0.004351	0.004351	0.004351	0.004351	0.00435182		0.0824246	0.000794987	0.000794987	0.000794987	0.000794987	0.000794987
1455.99	0.0368683	0.0368657	0.0360059	0.0344093	0.0358644	0.036813	0.0389228		-0.000286969	-0.000405847	-0.000266335	-0.000220915	-0.000497736	-0.000619781	-0.000795924		1455.99	0.00122249	-0.0167623	-0.00289661	0.00680235	0.00194863	0.00510975		1539.37	1455.99		0.0866934	0.00374001	0.00374001	0.00374001	0.00374001	0.00374001	0.00374105		0.0886032	0.004351	0.004351	0.004351	0.004351	0.004351	0.00435204		0.0860486	0.000794987	0.000794987	0.000794987	0.000794987	0.000794987
1456.96	0.0357989	0.0354658	0.0345368	0.0331363	0.0342914	0.0351278	0.0369689		-2.88616e-05	7.03438e-07	0.000155289	9.29355e-05	-0.000113195	-0.000208368	-0.000264309		1456.96	0.000984708	-0.0173363	-0.00270052	0.0071687	0.00183639	0.00484104		1540.73	1456.96		0.089836	0.00374001	0.00374001	0.00374001	0.00374001	0.00374001	0.00374132		0.0918121	0.004351	0.004351	0.004351	0.004351	0.004351	0.00435231		0.0894138	0.000794987	0.000794987	0.000794987	0.000794987	0.000794987
1457.92	0.0346998	0.0341099	0.0332786	0.0319543	0.0324928	0.0330809	0.0346193		0.000241708	0.000351644	0.000452711	0.000385098	0.000453766	0.000469275	0.000520096		1457.92	0.000833648	-0.0178987	-0.00262427	0.00742349	0.00158804	0.00453845		1542.1	1457.92		0.0926773	0.00374001	0.00374001	0.00374001	0.00374001	0.00374001	0.00374166		0.0947157	0.004351	0.004351	0.004351	0.004351	0.004351	0.00435265		0.0924776	0.000794987	0.000794987	0.000794987	0.000794987	0.000794987
1458.89	0.0339375	0.0332351	0.0326065	0.0312771	0.0313526	0.0317344	0.033049		0.000288326	0.000371777	0.000397401	0.000387316	0.000602518	0.000689656	0.000770481		1458.89	0.000771022	-0.0180163	-0.00262943	0.0073832	0.00138182	0.00431462		1543.46	1458.89		0.0951803	0.00374001	0.00374001	0.00374001	0.00374001	0.00374001	0.00374208		0.0972761	0.004351	0.004351	0.004351	0.004351	0.004351	0.00435307		0.0952004	0.000794987	0.000794987	0.000794987	0.000794987	0.000794987
1459.85	0.033498	0.0327606	0.0323609	0.0310385	0.0309355	0.031225	0.0323975		0.000179779	0.0002185	0.00017374	0.000186633	0.000334925	0.000413064	0.000492731		1459.85	0.000737447	-0.0177426	-0.00262239	0.00714561	0.00128949	0.00417245		1544.82	1459.85		0.0973123	0.00374001	0.00374001	0.00374001	0.00374001	0.00374001	0.0037426		0.0994595	0.004351	0.004351	0.004351	0.004351	0.004351	0.00435359		0.0975464	0.000794987	0.000794987	0.000794987	0.000794987	0.000794987
1460.81	0.0332292	0.0324916	0.0322644	0.0309657	0.0308228	0.0310986	0.0322126		6.70508e-05	7.60962e-05	-8.01817e-06	9.91862e-07	5.2e-05	9.73341e-05	0.000164356		1460.81	0.00072063	-0.0173797	-0.00259867	0.00685437	0.0012758	0.00411402		1546.18	1460.81		0.099045	0.00374001	0.00374001	0.00374001	0.00374001	0.00374001	0.00374324		0.101237	0.004351	0.004351	0.004351	0.004351	0.004351	0.00435424		0.099484	0.000794987	0.000794987	0.000794987	0.000794987	0.000794987
1461.78	0.033015	0.0322854	0.0321366	0.0308677	0.0307169	0.0310204	0.0321481		-2.11623e-06	-1.39718e-05	-9.85025e-05	-9.14832e-05	-7.87356e-05	-5.75633e-05	-1.82136e-05		1461.78	0.000711793	-0.0171169	-0.00256895	0.00660309	0.00130349	0.0041277		1547.54	1461.78		0.100356	0.00374001	0.00374001	0.00374001	0.00374001	0.00374001	0.00374404		0.102584	0.004351	0.004351	0.004351	0.004351	0.004351	0.00435504		0.100987	0.000794987	0.000794987	0.000794987	0.000794987	0.000794987
1462.74	0.0327888	0.0320524	0.0318888	0.0306569	0.0305001	0.0308512	0.0320349		-2.59736e-05	-4.54257e-05	-9.77169e-05	-9.47866e-05	-7.67168e-05	-7.39641e-05	-7.06876e-05		1462.74	0.000695266	-0.0170229	-0.00253187	0.0064536	0.00135111	0.00418368		1548.9	1462.74		0.101227	0.00374001	0.00374001	0.00374001	0.00374001	0.00374001	0.00374502		0.103484	0.004351	0.004351	0.004351	0.004351	0.004351	0.00435603		0.102036	0.000794987	0.000794987	0.000794987	0.000794987	0.000794987
1463.71	0.0325234	0.0317543	0.0315175	0.0303301	0.0301828	0.030585	0.0318267		-3.83599e-06	-8.75025e-06	-1.02189e-05	-2.29395e-05	1.07326e-05	-3.70368e-06	-2.93825e-05		1463.71	0.000660887	-0.0170813	-0.00248742	0.00644341	0.00140219	0.00424172		1550.26	1463.71		0.101649	0.00374001	0.00374001	0.00374001	0.00374001	0.00374001	0.00374622		0.103924	0.004351	0.004351	0.004351	0.004351	0.004351	0.00435724		0.102616	0.000794987	0.000794987	0.000794987	0.000794987	0.000794987
1464.67	0.0322445	0.0314315	0.0311222	0.0299689	0.0298705	0.0303079	0.0315747		4.58749e-05	7.16147e-05	0.000111655	7.88003e-05	0.000111974	8.68665e-05	5.52854e-05		1464.67	0.000618664	-0.0171978	-0.00245335	0.00655052	0.00143744	0.00426672		1551.63	1464.67		0.101618	0.00374001	0.00374001	0.00374001	0.00374001	0.00374001	0.0037477		0.103901	0.004351	0.004351	0.004351	0.004351	0.004351	0.00435872		0.102721	0.000794987	0.000794987	0.000794987	0.000794987	0.000794987
1465.63	0.0320166	0.0311882	0.0308581	0.0297013	0.029692	0.0301351	0.0313872		8.12355e-05	0.000131789	0.000177192	0.00013589	0.000147522	0.000125036	0.00011259		1465.63	0.000600148	-0.0172445	-0.00245678	0.00667366	0.00144313	0.00425208		1552.99	1465.63		0.101136	0.00374001	0.00374001	0.00374001	0.00374001	0.00374001	0.0037495		0.103417	0.004351	0.004351	0.004351	0.004351	0.004351	0.00436053		0.102351	0.000794987	0.000794987	0.000794987	0.000794987	0.000794987
1466.6	0.0318839	0.031097	0.0308035	0.0295973	0.0296896	0.0301129	0.0313343		7.74712e-05	0.000133443	0.000145759	0.000110752	9.63357e-05	8.64248e-05	0.000104161		1466.6	0.000629594	-0.0171557	-0.00250625	0.00670641	0.00142334	0.00422133		1554.35	1466.6		0.100215	0.00374001	0.00374001	0.00374001	0.00374001	0.00374001	0.0037517		0.102481	0.004351	0.004351	0.004351	0.004351	0.004351	0.00436274		0.101513	0.000794987	0.000794987	0.000794987	0.000794987	0.000794987
1467.56	0.0318351	0.0311492	0.0309093	0.029618	0.0297925	0.0301867	0.0313962		4.76356e-05	9.4445e-05	5.54955e-05	3.40121e-05	9.17077e-06	1.28855e-05	5.3674e-05		1467.56	0.000710744	-0.0169769	-0.00259134	0.00662345	0.00139414	0.00420955		1555.71	1467.56		0.0988719	0.00374001	0.00374001	0.00374001	0.00374001	0.00374001	0.00375437		0.10111	0.004351	0.004351	0.004351	0.004351	0.004351	0.00436543		0.100222	0.000794987	0.000794987	0.000794987	0.000794987	0.000794987
1468.53	0.0318336	0.0312963	0.0310701	0.029671	0.0298956	0.0302651	0.0315082		1.30476e-05	4.17312e-05	-4.46188e-05	-4.46978e-05	-5.20327e-05	-3.77372e-05	4.31804e-06		1468.53	0.000834793	-0.0168082	-0.00269918	0.00646879	0.00136959	0.00424309		1557.07	1468.53		0.0971302	0.00374001	0.00374001	0.00374001	0.00374001	0.00374001	0.00375761		0.0993282	0.004351	0.004351	0.004351	0.004351	0.004351	0.00436868		0.0985002	0.000794987	0.000794987	0.000794987	0.000794987	0.000794987
1469.49	0.0318444	0.031488	0.0311849	0.0296731	0.0299314	0.0302914	0.0316175		-2.04829e-05	-2.60359e-05	-0.000136934	-0.000100993	-6.0519e-05	-4.04087e-05	-2.93374e-05		1469.49	0.000987928	-0.0167382	-0.00281184	0.00630861	0.00136	0.00432612		1558.43	1469.49		0.0950206	0.00374001	0.00374001	0.00374001	0.00374001	0.00374001	0.00376154		0.0971645	0.004351	0.004351	0.004351	0.004351	0.004351	0.00437263		0.096375	0.000794987	0.000794987	0.000794987	0.000794987	0.000794987
1470.46	0.0318358	0.0316626	0.0311606	0.0295682	0.029895	0.030268	0.0316971		-5.23017e-05	-0.000111716	-0.000202357	-0.000128677	-4.06044e-05	-2.93985e-05	-7.6106e-05		1470.46	0.00114085	-0.0168144	-0.00289242	0.00621517	0.00137302	0.00442915		1559.8	1470.46		0.0925798	0.00374001	0.00374001	0.00374001	0.00374001	0.00374001	0.00376627		0.0946554	0.004351	0.004351	0.004351	0.004351	0.004351	0.00437738		0.0938813	0.000794987	0.000794987	0.000794987	0.000794987	0.000794987
1471.42	0.0317722	0.0317227	0.0309149	0.0293263	0.0298295	0.0302358	0.0317194		-6.66692e-05	-0.000162101	-0.00018149	-0.000112913	-6.21262e-05	-8.91885e-05	-0.000178862		1471.42	0.00123487	-0.0170243	-0.00288858	0.00626493	0.00140631	0.00448357		1561.16	1471.42		0.0898497	0.00374001	0.00374001	0.00374001	0.00374001	0.00374001	0.00377196		0.0918425	0.004351	0.004351	0.004351	0.004351	0.004351	0.00438311		0.0910598	0.000794987	0.000794987	0.000794987	0.000794987	0.000794987
1472.38	0.0316291	0.031582	0.0304432	0.0289523	0.029733	0.0301542	0.0315801		-4.60695e-05	-0.000111108	-3.80596e-05	-3.00673e-05	-0.000124606	-0.000200726	-0.00027886		1472.38	0.00121836	-0.0173153	-0.00279094	0.00648971	0.00142128	0.00442587		1562.52	1472.38		0.0868771	0.00374001	0.00374001	0.00374001	0.00374001	0.00374001	0.0037788		0.0887721	0.004351	0.004351	0.004351	0.004351	0.004351	0.00438999		0.0879561	0.000794987	0.000794987	0.000794987	0.000794987	0.000794987
1473.35	0.0314335	0.031309	0.0299197	0.0285287	0.0294797	0.029824	0.031105		-9.61822e-06	-1.10211e-05	0.000130478	9.13242e-05	-0.000103153	-0.000182815	-0.000221494		1473.35	0.00114456	-0.0176453	-0.002691	0.00676483	0.00134436	0.00428095		1563.88	1473.35		0.0837131	0.00374001	0.00374001	0.00374001	0.00374001	0.00374001	0.00378699		0.0854952	0.004351	0.004351	0.004351	0.004351	0.004351	0.00439823		0.0846207	0.000794987	0.000794987	0.000794987	0.000794987	0.000794987
1474.31	0.0312382	0.031057	0.0295737	0.0282162	0.0290726	0.0292377	0.0303475		7.32467e-06	3.17882e-05	0.000181171	0.000155003	2.12731e-05	-5.10013e-06	-2.02e-05		1474.31	0.00110886	-0.0178978	-0.0026575	0.00687956	0.00116506	0.00410986		1565.24	1474.31		0.080412	0.00374001	0.00374001	0.00374001	0.00374001	0.00374001	0.00379678		0.0820661	0.004351	0.004351	0.004351	0.004351	0.004351	0.00440808		0.0811078	0.000794987	0.000794987	0.000794987	0.000794987	0.000794987
1475.28	0.0310562	0.0308512	0.0294458	0.0280958	0.0287169	0.0286806	0.0296051		2.5906e-06	1.80923e-05	0.000109306	0.000112518	9.87748e-05	0.000126921	0.00012548		1475.28	0.00110731	-0.0179269	-0.00265004	0.00678548	0.000963769	0.00392451		1566.6	1475.28		0.0770311	0.00374001	0.00374001	0.00374001	0.00374001	0.00374001	0.00380844		0.0785421	0.004351	0.004351	0.004351	0.004351	0.004351	0.00441982		0.0774751	0.000794987	0.000794987	0.000794987	0.000794987	0.000794987
1476.24	0.0308764	0.0306591	0.0294277	0.028099	0.0284966	0.0283	0.0290352		-7.38195e-06	5.08654e-07	1.02124e-05	1.86075e-05	6.89794e-05	0.000116471	0.000132269		1476.24	0.00111125	-0.017767	-0.00262873	0.0065807	0.000803352	0.00373518		1567.96	1476.24		0.0736296	0.00374001	0.00374001	0.00374001	0.00374001	0.00374001	0.00382231		0.0749827	0.004351	0.004351	0.004351	0.004351	0.004351	0.00443377		0.0737827	0.000794987	0.000794987	0.000794987	0.000794987	0.000794987
1477.21	0.030689	0.0304657	0.0294079	0.0281117	0.0283483	0.028044	0.0286085		-1.71469e-05	-9.64394e-06	-5.56379e-05	-5.73728e-05	4.79762e-06	4.70866e-05	7.54807e-05		1477.21	0.00111723	-0.0175513	-0.00259623	0.00636399	0.00069576	0.00356447		1569.33	1477.21		0.0702678	0.00374001	0.00374001	0.00374001	0.00374001	0.00374001	0.00383874		0.0714488	0.004351	0.004351	0.004351	0.004351	0.004351	0.00445032		0.0700928	0.000794987	0.000794987	0.000794987	0.000794987	0.000794987
1478.17	0.0304848	0.0302632	0.0293214	0.028055	0.0281957	0.0278273	0.0282532		-2.69253e-05	-1.87525e-05	-7.96191e-05	-9.1592e-05	-3.68889e-05	-7.53984e-06	2.29747e-05		1478.17	0.00112949	-0.0173764	-0.00256638	0.00619033	0.000631608	0.00342582		1570.69	1478.17		0.0670067	0.00374001	0.00374001	0.00374001	0.00374001	0.00374001	0.00385818		0.0680023	0.004351	0.004351	0.004351	0.004351	0.004351	0.00446989		0.066469	0.000794987	0.000794987	0.000794987	0.000794987	0.000794987
1479.13	0.0302531	0.0300417	0.0291465	0.0278972	0.0279983	0.0275952	0.0279148		-3.39392e-05	-2.51065e-05	-6.86785e-05	-8.74152e-05	-4.7223e-05	-3.14593e-05	-5.42476e-06		1479.13	0.00114933	-0.0172766	-0.00254936	0.00608061	0.000596906	0.00331961		1572.05	1479.13		0.0639072	0.00374001	0.00374001	0.00374001	0.00374001	0.00374001	0.00388111		0.0647053	0.004351	0.004351	0.004351	0.004351	0.004351	0.00449298		0.0629755	0.000794987	0.000794987	0.000794987	0.000794987	0.000794987
1480.1	0.0299855	0.0297924	0.0288962	0.0276443	0.027747	0.0273243	0.0275635		-3.28337e-05	-2.20378e-05	-3.41849e-05	-5.64582e-05	-3.35094e-05	-2.82562e-05	-6.59442e-06		1480.1	0.00117489	-0.0172405	-0.00255192	0.00603325	0.00057726	0.00323918		1573.41	1480.1		0.0610291	0.00374001	0.00374001	0.00374001	0.00374001	0.00374001	0.00390809		0.0616194	0.004351	0.004351	0.004351	0.004351	0.004351	0.00452015		0.0596766	0.000794987	0.000794987	0.000794987	0.000794987	0.000794987
1481.06	0.0296815	0.0295173	0.0286107	0.0273333	0.0274596	0.0270207	0.027199		-2.0378e-05	-6.48916e-06	3.93697e-06	-1.85986e-05	-8.7766e-06	-7.51927e-06	1.52139e-05		1481.06	0.00120493	-0.0172299	-0.00257743	0.00602906	0.000561108	0.00317837		1574.77	1481.06		0.0584309	0.00374001	0.00374001	0.00374001	0.00374001	0.00374001	0.00393975		0.0588053	0.004351	0.004351	0.004351	0.004351	0.004351	0.00455205		0.0566364	0.000794987	0.000794987	0.000794987	0.000794987	0.000794987
1482.03	0.029355	0.0292333	0.0283353	0.0270088	0.027165	0.0267089	0.0268463		-7.83004e-07	1.61508e-05	2.11764e-05	2.33181e-06	1.04379e-05	1.56398e-05	4.66991e-05		1482.03	0.00124018	-0.0172062	-0.00262655	0.00603896	0.000543925	0.00313743		1576.13	1482.03		0.056169	0.00374001	0.00374001	0.00374001	0.00374001	0.00374001	0.00397682		0.0563221	0.004351	0.004351	0.004351	0.004351	0.004351	0.00458939		0.0539179	0.000794987	0.000794987	0.000794987	0.000794987	0.000794987
1482.99	0.0290287	0.0289668	0.0280924	0.0266967	0.0268869	0.0264172	0.0265424		1.63093e-05	3.37359e-05	1.23982e-06	-8.93579e-06	1.16155e-05	2.662e-05	6.98252e-05		1482.99	0.0012838	-0.0171556	-0.00269565	0.00603723	0.000530338	0.00312519		1577.5	1482.99		0.0542969	0.00374001	0.00374001	0.00374001	0.00374001	0.00374001	0.0040201		0.0542268	0.004351	0.004351	0.004351	0.004351	0.004351	0.004633		0.0515827	0.000794987	0.000794987	0.000794987	0.000794987	0.000794987
1483.96	0.0287217	0.0287389	0.0278613	0.0263847	0.0266261	0.0261575	0.0263138		2.39003e-05	3.35491e-05	-5.41594e-05	-4.80759e-05	-3.44505e-06	2.27189e-05	7.20222e-05		1483.96	0.0013404	-0.0171031	-0.00277657	0.00601503	0.000531398	0.00315629		1578.86	1483.96		0.0528648	0.00374001	0.00374001	0.00374001	0.00374001	0.00374001	0.00407051		0.0525738	0.004351	0.004351	0.004351	0.004351	0.004351	0.0046838		0.0496901	0.000794987	0.000794987	0.000794987	0.000794987	0.000794987
1484.92	0.0284414	0.0285514	0.0275813	0.0260267	0.0263622	0.0259218	0.0261628		2.39749e-05	9.35902e-06	-0.000122296	-8.89425e-05	-1.76127e-05	1.45138e-05	4.92031e-05		1484.92	0.00140862	-0.0171035	-0.00285457	0.00598756	0.000559587	0.00324094		1580.22	1484.92		0.0519186	0.00374001	0.00374001	0.00374001	0.00374001	0.00374001	0.00412907		0.051414	0.004351	0.004351	0.004351	0.004351	0.004351	0.00474283		0.0482968	0.000794987	0.000794987	0.000794987	0.000794987	0.000794987
1485.88	0.0281844	0.0283787	0.0271728	0.0255706	0.026075	0.0256985	0.0260672		3.04054e-05	-2.62107e-05	-0.00015223	-8.7448e-05	-1.64992e-05	4.41355e-06	-6.66728e-06		1485.88	0.00147196	-0.0172165	-0.00290225	0.00599439	0.000623526	0.00336873		1581.58	1485.88		0.0514996	0.00374001	0.00374001	0.00374001	0.00374001	0.00374001	0.00419691		0.0507945	0.004351	0.004351	0.004351	0.004351	0.004351	0.00481122		0.0474557	0.000794987	0.000794987	0.000794987	0.000794987	0.000794987
1486.85	0.0279504	0.0281734	0.0265828	0.0250027	0.0257683	0.0254856	0.0259782		6.19815e-05	-2.51672e-05	-6.50006e-05	4.27739e-06	-1.0856e-05	-3.31789e-05	-0.000106817		1486.85	0.00149115	-0.0174803	-0.00288007	0.006096	0.000717341	0.0034926		1582.94	1486.85		0.0516438	0.00374001	0.00374001	0.00374001	0.00374001	0.00374001	0.00427531		0.0507576	0.004351	0.004351	0.004351	0.004351	0.004351	0.00489027		0.0472157	0.000794987	0.000794987	0.000794987	0.000794987	0.000794987
1487.81	0.0277689	0.0279137	0.0258764	0.0244076	0.0254584	0.0252577	0.025793		0.000109674	5.09248e-05	0.000165141	0.000184373	-1.47331e-06	-8.58868e-05	-0.000194817		1487.81	0.00142627	-0.0178958	-0.0027688	0.00634016	0.000799306	0.00353521		1584.3	1487.81		0.0523808	0.00374001	0.00374001	0.00374001	0.00374001	0.00374001	0.00436568		0.0513401	0.004351	0.004351	0.004351	0.004351	0.004351	0.00498141		0.0476203	0.000794987	0.000794987	0.000794987	0.000794987	0.000794987
1488.78	0.0277073	0.0276947	0.0253244	0.0239959	0.025131	0.0249168	0.0253663		0.000120617	0.000133216	0.00039085	0.000343475	6.55977e-05	-3.87334e-05	-0.000129016		1488.78	0.00130904	-0.0184123	-0.00262847	0.00666653	0.000785804	0.00344954		1585.67	1488.78		0.0537336	0.00374001	0.00374001	0.00374001	0.00374001	0.00374001	0.00446957		0.0525726	0.004351	0.004351	0.004351	0.004351	0.004351	0.0050862		0.0487068	0.000794987	0.000794987	0.000794987	0.000794987	0.000794987
1489.74	0.0277919	0.0276523	0.0252398	0.0239814	0.0248355	0.0244729	0.0247402		7.04575e-05	0.000123311	0.000408678	0.000345047	0.000181596	0.000133637	9.51024e-05		1489.74	0.0012286	-0.0188287	-0.00255842	0.00687948	0.000637432	0.0032673		1587.03	1489.74		0.0557172	0.00374001	0.00374001	0.00374001	0.00374001	0.00374001	0.00458869		0.0544785	0.004351	0.004351	0.004351	0.004351	0.004351	0.00520637		0.0505051	0.000794987	0.000794987	0.000794987	0.000794987	0.000794987
1490.7	0.0279464	0.0277488	0.0256278	0.0243614	0.024755	0.024192	0.0242399		1.19215e-05	5.82036e-05	0.000229919	0.000195247	0.000218389	0.000248445	0.000264264		1490.7	0.00119348	-0.0188665	-0.00256636	0.00685361	0.000436943	0.00304794		1588.39	1490.7		0.0583389	0.00374001	0.00374001	0.00374001	0.00374001	0.00374001	0.00472495		0.0570732	0.004351	0.004351	0.004351	0.004351	0.004351	0.00534385		0.0530368	0.000794987	0.000794987	0.000794987	0.000794987	0.000794987
1491.67	0.0280965	0.0278842	0.0262358	0.0249332	0.0249376	0.0242213	0.02407		-5.33256e-06	2.41316e-05	3.43151e-05	2.67208e-05	0.000132384	0.000200221	0.000254111		1491.67	0.00117198	-0.0185298	-0.00260257	0.00664382	0.000283721	0.00284873		1589.75	1491.67		0.0615967	0.00374001	0.00374001	0.00374001	0.00374001	0.00374001	0.00488035		0.0603629	0.004351	0.004351	0.004351	0.004351	0.004351	0.00550067		0.0563138	0.000794987	0.000794987	0.000794987	0.000794987	0.000794987
1492.63	0.0282329	0.0280358	0.0268485	0.0255056	0.0252511	0.0244594	0.0241729		1.14951e-05	2.25545e-05	-7.95353e-05	-7.05383e-05	2.22597e-05	8.91698e-05	0.000150182		1492.63	0.0011617	-0.018052	-0.00264295	0.00636283	0.000208306	0.0027135		1591.11	1492.63		0.065479	0.00374001	0.00374001	0.00374001	0.00374001	0.00374001	0.00505714		0.0643439	0.004351	0.004351	0.004351	0.004351	0.004351	0.00567911		0.0603371	0.000794987	0.000794987	0.000794987	0.000794987	0.000794987
1493.6	0.0283793	0.0282126	0.0273668	0.0259897	0.0255676	0.024769	0.0244185		4.01962e-05	2.05755e-05	-0.000133018	-0.00010328	-3.51607e-05	1.71212e-05	5.21079e-05		1493.6	0.00116075	-0.017635	-0.00267709	0.0060956	0.000201358	0.00264949		1592.47	1493.6		0.0699647	0.00374001	0.00374001	0.00374001	0.00374001	0.00374001	0.00525776		0.0690019	0.004351	0.004351	0.004351	0.004351	0.004351	0.00588163		0.0650961	0.000794987	0.000794987	0.000794987	0.000794987	0.000794987
1494.56	0.0285649	0.028413	0.0277492	0.0263657	0.0258348	0.0250822	0.0247085		7.20417e-05	1.34199e-05	-0.000161601	-0.000110698	-3.99368e-05	-8.00565e-06	-1.55719e-05		1494.56	0.00114996	-0.0173911	-0.00268354	0.00590514	0.00024731	0.00262633		1593.83	1494.56		0.0750218	0.00374001	0.00374001	0.00374001	0.00374001	0.00374001	0.00548476		0.0743108	0.004351	0.004351	0.004351	0.004351	0.004351	0.00611082		0.070567	0.000794987	0.000794987	0.000794987	0.000794987	0.000794987
1495.53	0.0288227	0.0286233	0.0279643	0.0266316	0.0260561	0.0253843	0.0249768		9.81249e-05	2.14387e-05	-0.000154122	-0.000108548	-1.91296e-05	-1.74247e-05	-5.14239e-05		1495.53	0.00109587	-0.0173823	-0.00263266	0.00585517	0.000328123	0.00259254		1595.2	1495.53		0.0806083	0.00374001	0.00374001	0.00374001	0.00374001	0.00374001	0.00574097		0.0802323	0.004351	0.004351	0.004351	0.004351	0.004351	0.00636955		0.0767125	0.000794987	0.000794987	0.000794987	0.000794987	0.000794987
1496.49	0.029185	0.0288439	0.0280028	0.0267822	0.0262584	0.0256724	0.0251826		9.56155e-05	5.58235e-05	-7.11987e-05	-7.18398e-05	1.43482e-05	-1.79934e-05	-3.76e-05		1496.49	0.000977483	-0.0176313	-0.00252053	0.00599511	0.000414038	0.00251018		1596.56	1496.49		0.0866714	0.00374001	0.00374001	0.00374001	0.00374001	0.00374001	0.0060294		0.0867158	0.004351	0.004351	0.004351	0.004351	0.004351	0.00666086		0.083481	0.000794987	0.000794987	0.000794987	0.000794987	0.000794987
1497.45	0.0296585	0.0291198	0.0279452	0.0268393	0.0264681	0.0259298	0.0253295		4.91793e-05	8.41226e-05	7.38417e-05	2.11471e-05	6.3243e-05	1.61842e-05	3.26151e-05		1497.45	0.000829281	-0.0180665	-0.00240593	0.00628206	0.000461706	0.00239973		1597.92	1497.45		0.0931481	0.00374001	0.00374001	0.00374001	0.00374001	0.00374001	0.00635316		0.0936977	0.004351	0.004351	0.004351	0.004351	0.004351	0.00698791		0.0908063	0.000794987	0.000794987	0.000794987	0.000794987	0.000794987
1498.42	0.0301877	0.0294981	0.0279721	0.026912	0.0267397	0.0261911	0.0255057		-1.49736e-05	6.87718e-05	0.000189782	0.000122179	9.98741e-05	6.74487e-05	0.000102833		1498.42	0.000726214	-0.0184657	-0.00236008	0.00654406	0.0004514	0.00231458		1599.28	1498.42		0.0999657	0.00374001	0.00374001	0.00374001	0.00374001	0.00374001	0.00671564		0.101102	0.004351	0.004351	0.004351	0.004351	0.004351	0.00735414		0.0986077	0.000794987	0.000794987	0.000794987	0.000794987	0.000794987
1499.38	0.0306913	0.0299528	0.0282228	0.0271328	0.0271338	0.0265409	0.0258114		-5.30771e-05	2.73298e-05	0.000210325	0.000156043	7.63399e-05	6.76427e-05	0.000102416		1499.38	0.00069838	-0.0186002	-0.00238998	0.00662568	0.000407055	0.00227051		1600.64	1499.38		0.107042	0.00374001	0.00374001	0.00374001	0.00374001	0.00374001	0.00712042		0.108842	0.004351	0.004351	0.004351	0.004351	0.004351	0.00776317		0.106791	0.000794987	0.000794987	0.000794987	0.000794987	0.000794987
1500.35	0.0311308	0.0304274	0.0287025	0.0275324	0.0276218	0.0269809	0.0262382		-5.40091e-05	1.8122e-06	0.000160287	0.000115701	-1.81386e-06	1.89441e-06	3.93107e-05		1500.35	0.000726423	-0.0184393	-0.00247004	0.00650844	0.00035906	0.00225733		1602	1500.35		0.114288	0.00374001	0.00374001	0.00374001	0.00374001	0.00374001	0.00757111		0.116816	0.004351	0.004351	0.004351	0.004351	0.004351	0.00821868		0.115248	0.000794987	0.000794987	0.000794987	0.000794987	0.000794987
1501.31	0.0315122	0.0308951	0.0293441	0.028053	0.0281066	0.0274242	0.0267005		-3.32303e-05	8.40785e-06	9.08362e-05	4.45381e-05	-8.47157e-05	-7.89757e-05	-2.36139e-05		1501.31	0.000789301	-0.0180996	-0.00259116	0.00625383	0.000317615	0.00227628		1603.37	1501.31		0.121605	0.00374001	0.00374001	0.00374001	0.00374001	0.00374001	0.00807161		0.124918	0.004351	0.004351	0.004351	0.004351	0.004351	0.00872462		0.12386	0.000794987	0.000794987	0.000794987	0.000794987	0.000794987
1502.28	0.0318584	0.0313639	0.0300769	0.0286185	0.0284986	0.0277801	0.0271251		1.34692e-06	4.56721e-05	1.10734e-05	-3.51186e-05	-0.000135624	-0.000126101	-3.72461e-05		1502.28	0.000881963	-0.0177199	-0.00275835	0.00592746	0.000281553	0.00234495		1604.73	1502.28		0.128893	0.00374001	0.00374001	0.00374001	0.00374001	0.00374001	0.00862595		0.13303	0.004351	0.004351	0.004351	0.004351	0.004351	0.00928508		0.132497	0.000794987	0.000794987	0.000794987	0.000794987	0.000794987
1503.24	0.0322007	0.031871	0.0308318	0.0291543	0.0287425	0.0279936	0.0274921		6.05985e-05	0.00010805	-0.000118433	-0.000134872	-0.0001152	-8.5694e-05	4.0185e-05		1503.24	0.00101431	-0.0174354	-0.00297753	0.00558729	0.000251135	0.00249843		1606.09	1503.24		0.136044	0.00374001	0.00374001	0.00374001	0.00374001	0.00374001	0.00923811		0.141029	0.004351	0.004351	0.004351	0.004351	0.004351	0.00990411		0.141025	0.000794987	0.000794987	0.000794987	0.000794987	0.000794987
1504.2	0.0325918	0.0324831	0.0314984	0.029567	0.0288347	0.0280769	0.0278602		0.000164579	0.000160724	-0.000344325	-0.000267259	6.00549e-05	0.000136358	0.000259208		1504.2	0.00120015	-0.017416	-0.00323143	0.00531317	0.000242138	0.00278328		1607.45	1504.2		0.142952	0.00374001	0.00374001	0.00374001	0.00374001	0.00374001	0.00991231		0.148789	0.004351	0.004351	0.004351	0.004351	0.004351	0.010586		0.149301	0.000794987	0.000794987	0.000794987	0.000794987	0.000794987
1505.17	0.0331319	0.0332791	0.031848	0.0297184	0.0289191	0.0282217	0.0284422		0.000291799	0.000137571	-0.000542622	-0.000361456	0.00034353	0.000450059	0.000480204		1505.17	0.00141601	-0.017883	-0.00342966	0.0052732	0.000302679	0.00322046		1608.81	1505.17		0.149509	0.00374001	0.00374001	0.00374001	0.00374001	0.00374001	0.0106528		0.156182	0.004351	0.004351	0.004351	0.004351	0.004351	0.0113351		0.157183	0.000794987	0.000794987	0.000794987	0.000794987	0.000794987
1506.13	0.0339837	0.0342452	0.0315437	0.0294475	0.0294118	0.0289198	0.029631		0.000304377	5.74065e-05	-0.00030691	-0.000166468	0.000361611	0.000378767	0.000251612		1506.13	0.00149153	-0.0189585	-0.00339624	0.00577959	0.000507936	0.00371121		1610.17	1506.13		0.155611	0.00374001	0.00374001	0.00374001	0.00374001	0.00374001	0.0114638		0.163083	0.004351	0.004351	0.004351	0.004351	0.004351	0.0121556		0.164531	0.000794987	0.000794987	0.000794987	0.000794987	0.000794987
1507.1	0.0352303	0.0352375	0.0306933	0.0288362	0.0304695	0.0302498	0.0313136		9.88882e-05	-1.61881e-05	0.000382159	0.000373061	6.37858e-05	-7.11989e-05	-0.000327821		1507.1	0.00122995	-0.0203822	-0.00315712	0.00689545	0.000780339	0.00406378		1611.53	1507.1		0.161157	0.00374001	0.00374001	0.00374001	0.00374001	0.00374001	0.0123495		0.169371	0.004351	0.004351	0.004351	0.004351	0.004351	0.0130518		0.171209	0.000794987	0.000794987	0.000794987	0.000794987	0.000794987
1508.06	0.0365927	0.0362369	0.0303592	0.0286599	0.0314339	0.0312763	0.0324104		-0.00013696	-8.45825e-05	0.00079193	0.00072527	-5.87857e-05	-0.000206557	-0.00046983		1508.06	0.000903378	-0.0214693	-0.00299928	0.00771086	0.000842361	0.00413413		1612.9	1508.06		0.166056	0.00374001	0.00374001	0.00374001	0.00374001	0.00374001	0.013314		0.174935	0.004351	0.004351	0.004351	0.004351	0.004351	0.0140281		0.177091	0.000794987	0.000794987	0.000794987	0.000794987	0.000794987
1509.03	0.0377235	0.0371311	0.0310633	0.0294423	0.0322724	0.0319905	0.0328776		-0.000172756	-9.77416e-05	0.000579347	0.000532212	3.37275e-05	-3.99605e-06	-0.000133014		1509.03	0.00070095	-0.0215869	-0.00292098	0.0076713	0.00071806	0.00388709		1614.26	1509.03		0.170225	0.00374001	0.00374001	0.00374001	0.00374001	0.00374001	0.0143613		0.179673	0.004351	0.004351	0.004351	0.004351	0.004351	0.0150883		0.182064	0.000794987	0.000794987	0.000794987	0.000794987	0.000794987
1509.99	0.038653	0.0378903	0.0323371	0.0307681	0.0332173	0.032803	0.0333158		-7.22254e-05	-2.40561e-05	0.00020039	0.000147287	4.26076e-05	7.96545e-05	0.000112547		1509.99	0.000541681	-0.0210012	-0.00286896	0.00719655	0.000585702	0.00351281		1615.62	1509.99		0.173593	0.00374001	0.00374001	0.00374001	0.00374001	0.00374001	0.0154953		0.183498	0.004351	0.004351	0.004351	0.004351	0.004351	0.0162364		0.18603	0.000794987	0.000794987	0.000794987	0.000794987	0.000794987
1510.95	0.0395247	0.0386338	0.0337444	0.0321711	0.0342061	0.033711	0.0339158		2.10286e-05	6.21965e-05	-2.07903e-06	-6.93147e-05	-7.48838e-06	4.31939e-05	0.000159488		1510.95	0.000407989	-0.0202492	-0.00287337	0.00666609	0.000504887	0.00320473		1616.98	1510.95		0.176104	0.00374001	0.00374001	0.00374001	0.00374001	0.00374001	0.0167196		0.186341	0.004351	0.004351	0.004351	0.004351	0.004351	0.0174763		0.18891	0.000794987	0.000794987	0.000794987	0.000794987	0.000794987
1511.92	0.0404234	0.0394475	0.03511	0.033459	0.0351668	0.034644	0.034678		8.98945e-05	0.000123434	-4.25216e-05	-0.000103997	-4.21056e-06	3.99709e-05	0.000162881		1511.92	0.000308607	-0.0196108	-0.00295105	0.00622465	0.00047723	0.00303394		1618.34	1511.92		0.177717	0.00374001	0.00374001	0.00374001	0.00374001	0.00374001	0.0180374		0.188151	0.004351	0.004351	0.004351	0.004351	0.004351	0.018811		0.190647	0.000794987	0.000794987	0.000794987	0.000794987	0.000794987
1512.88	0.041409	0.0403853	0.0364112	0.0346165	0.0361058	0.0356003	0.035598		0.00015638	0.000170739	4.89908e-06	-3.15395e-05	5.86806e-05	9.1594e-05	0.000177332		1512.88	0.000243291	-0.0191775	-0.00309471	0.00591385	0.000494443	0.00299773		1619.7	1512.88		0.178412	0.00374001	0.00374001	0.00374001	0.00374001	0.00374001	0.0194516		0.188898	0.004351	0.004351	0.004351	0.004351	0.004351	0.0202437		0.19121	0.000794987	0.000794987	0.000794987	0.000794987	0.000794987
1513.85	0.0425524	0.0414984	0.0377078	0.0357287	0.0370961	0.0366415	0.0366968		0.00020634	0.000191397	8.07509e-05	8.34709e-05	0.000137911	0.000155331	0.000180446		1513.85	0.000198218	-0.0189537	-0.00327904	0.00573857	0.000545483	0.00305521		1621.07	1513.85		0.178185	0.00374001	0.00374001	0.00374001	0.00374001	0.00374001	0.020965		0.188576	0.004351	0.004351	0.004351	0.004351	0.004351	0.0217771		0.190591	0.000794988	0.000794987	0.000794987	0.000794987	0.000794987
1514.81	0.0439182	0.0428197	0.0390938	0.036932	0.0382378	0.0378534	0.0379932		0.000197102	0.00015242	0.000124347	0.000168743	0.000167057	0.000164926	0.000127144		1514.81	0.000146967	-0.0188894	-0.0034618	0.00567758	0.000615653	0.00313981		1622.43	1514.81		0.177055	0.00374002	0.00374001	0.00374001	0.00374001	0.00374001	0.0225792		0.187204	0.004351	0.004351	0.004351	0.004351	0.004351	0.0234131		0.188814	0.000794988	0.000794987	0.000794987	0.000794987	0.000794987
1515.78	0.0455065	0.0443149	0.0406265	0.0383303	0.0395756	0.039259	0.0394393		0.000114879	5.35892e-05	0.00010214	0.000174818	0.000111842	9.13852e-05	1.33101e-05		1515.78	5.95248e-05	-0.0188997	-0.00359615	0.00568027	0.000683416	0.00318035		1623.79	1515.78		0.175062	0.00374002	0.00374001	0.00374001	0.00374001	0.00374001	0.0242959		0.184826	0.004351	0.004351	0.004351	0.004351	0.004351	0.0251532		0.185926	0.000794988	0.000794987	0.000794987	0.000794987	0.000794987
1516.74	0.0472158	0.0458638	0.0422734	0.0399221	0.0410377	0.040766	0.0408975		2.72711e-05	-3.13147e-05	5.1504e-05	0.000129889	2.91868e-05	-1.02977e-06	-8.38713e-05		1516.74	-8.15053e-05	-0.0188979	-0.00365131	0.00567758	0.000728337	0.00313148		1625.15	1516.74		0.172267	0.00374002	0.00374001	0.00374001	0.00374001	0.00374001	0.0261161		0.18151	0.004351	0.004351	0.004351	0.004351	0.004351	0.0269986		0.182007	0.000794989	0.000794987	0.000794987	0.000794987	0.000794987
1517.7	0.0489203	0.0473457	0.0439547	0.0416322	0.0425031	0.0422426	0.0422342		4.27545e-05	1.55037e-06	5.42963e-05	0.000117137	2.74985e-05	-1.21077e-06	-5.94617e-05		1517.7	-0.000273492	-0.0188376	-0.00362256	0.00561651	0.00073952	0.00299155		1626.51	1517.7		0.168753	0.00374003	0.00374001	0.00374001	0.00374001	0.00374001	0.0280396		0.177348	0.004351	0.004351	0.004351	0.004351	0.004351	0.0289491		0.177162	0.00079499	0.000794987	0.000794987	0.000794987	0.000794987
1518.67	0.0506227	0.0487826	0.0456611	0.0434338	0.0439557	0.0436758	0.0434642		0.00018136	0.000167507	0.000135242	0.000165988	0.00014118	0.000121226	0.000106037		1518.67	-0.000500232	-0.0187387	-0.00352728	0.00549262	0.000720155	0.00278834		1627.87	1518.67		0.164622	0.00374004	0.00374001	0.00374001	0.00374001	0.00374001	0.0300659		0.172456	0.00435101	0.004351	0.004351	0.004351	0.004351	0.0310043		0.171522	0.000794991	0.000794987	0.000794987	0.000794987	0.000794987
1519.63	0.0525055	0.0503827	0.0475029	0.0454053	0.0455425	0.0452233	0.0447885		0.000299917	0.00032207	0.000198279	0.000185669	0.000259434	0.000249402	0.000288733		1519.63	-0.000737919	-0.0186786	-0.0033976	0.00534753	0.000680788	0.00256517		1629.23	1519.63		0.159993	0.00374005	0.00374001	0.00374001	0.00374001	0.00374001	0.0321938		0.166971	0.00435101	0.004351	0.004351	0.004351	0.004351	0.0331631		0.165243	0.000794992	0.000794987	0.000794987	0.000794987	0.000794987
1520.6	0.0547557	0.0523715	0.0495928	0.0476125	0.0474405	0.0470726	0.046452		0.000217829	0.000276871	0.000120082	6.78329e-05	0.000228175	0.000226069	0.000316321		1520.6	-0.000953505	-0.0187299	-0.00328028	0.00523954	0.000632159	0.0023794		1630.6	1520.6		0.155	0.00374006	0.00374001	0.00374001	0.00374001	0.00374001	0.0344207		0.161044	0.00435101	0.004351	0.004351	0.004351	0.004351	0.0354226		0.158499	0.000794994	0.000794987	0.000794987	0.000794987	0.000794987
1521.56	0.0572909	0.0547081	0.0518472	0.0499241	0.0496216	0.0492035	0.0484947		-3.76268e-05	4.71094e-05	-6.51477e-05	-0.000132268	5.13436e-05	5.46187e-05	0.000166969		1521.56	-0.00111508	-0.0188808	-0.00322308	0.00519977	0.000581924	0.00229118		1631.96	1521.56		0.149785	0.00374008	0.00374001	0.00374001	0.00374001	0.00374001	0.0367434		0.15484	0.00435102	0.004351	0.004351	0.004351	0.004351	0.03778		0.151477	0.000794997	0.000794987	0.000794987	0.000794987	0.000794987
1522.52	0.0597603	0.0570678	0.0540074	0.0520652	0.0518396	0.0513754	0.0507025		-0.000215106	-0.00011842	-0.000160312	-0.000214676	-8.58367e-05	-8.06817e-05	1.36855e-05		1522.52	-0.00120628	-0.0190341	-0.00324226	0.00521574	0.000535739	0.00232712		1633.32	1522.52		0.144493	0.0037401	0.00374001	0.00374001	0.00374001	0.00374001	0.0391582		0.148527	0.00435103	0.004351	0.004351	0.004351	0.004351	0.0402312		0.144374	0.000795001	0.000794987	0.000794987	0.000794987	0.000794987
1523.49	0.0619261	0.0592218	0.0559329	0.0539158	0.0539074	0.0534036	0.0528668		-0.000147297	-4.76875e-05	-3.96167e-05	-7.19936e-05	-4.0339e-05	-3.657e-05	1.39224e-05		1523.49	-0.00121996	-0.0191315	-0.00331704	0.00525975	0.00049616	0.00246321		1634.68	1523.49		0.139266	0.00374013	0.00374001	0.00374001	0.00374001	0.00374001	0.0416593		0.142272	0.00435104	0.004351	0.004351	0.004351	0.004351	0.0427707		0.137381	0.000795006	0.000794987	0.000794987	0.000794987	0.000794987
1524.45	0.0639048	0.0612905	0.0577821	0.0556604	0.0558964	0.0553563	0.0550064		4.80253e-05	0.000136865	0.000189553	0.0001746	0.000121169	0.000124479	0.000125835		1524.45	-0.00114539	-0.0192096	-0.00342171	0.00531756	0.00045994	0.00265011		1636.04	1524.45		0.134236	0.00374017	0.00374001	0.00374001	0.00374001	0.00374001	0.0442408		0.136232	0.00435106	0.004351	0.004351	0.004351	0.004351	0.0453926		0.130682	0.000795013	0.000794987	0.000794987	0.000794987	0.000794987
1525.42	0.0659723	0.0635449	0.0598607	0.0576202	0.0580322	0.0574577	0.057294		0.000134799	0.000189363	0.000299378	0.00029825	0.000208638	0.000216984	0.000178759		1525.42	-0.00097962	-0.019297	-0.0035405	0.005377	0.000425472	0.00283629		1637.4	1525.42		0.129516	0.00374023	0.00374001	0.00374001	0.00374001	0.00374001	0.0468959		0.130547	0.00435108	0.004351	0.004351	0.004351	0.004351	0.0480897		0.124437	0.000795023	0.000794987	0.000794987	0.000794987	0.000794987
1526.38	0.0682413	0.0660606	0.0623148	0.0599539	0.0604377	0.059835	0.0598139		2.5244e-05	3.15533e-05	0.000176997	0.00018914	0.000114391	0.00013297	7.72844e-05		1526.38	-0.000754525	-0.0193326	-0.00366096	0.00541435	0.000397379	0.00297884		1638.77	1526.38		0.125194	0.0037403	0.00374001	0.00374001	0.00374001	0.00374001	0.0496159		0.125328	0.00435111	0.004351	0.004351	0.004351	0.004351	0.0508534		0.118775	0.000795037	0.000794987	0.000794987	0.000794987	0.000794987
1527.35	0.0705575	0.0686253	0.0649851	0.0625166	0.062991	0.0623792	0.0624371		-0.00016046	-0.000188921	-7.44363e-05	-5.10493e-05	-8.43201e-05	-5.5365e-05	-0.000101178		1527.35	-0.000525587	-0.0192261	-0.00376848	0.00540377	0.000388172	0.00305787		1640.13	1527.35		0.121329	0.00374039	0.00374001	0.00374001	0.00374001	0.00374001	0.0523917		0.120657	0.00435115	0.004351	0.004351	0.004351	0.004351	0.0536745		0.113786	0.000795055	0.000794987	0.000794987	0.000794987	0.000794987
1528.31	0.0726786	0.070957	0.0675542	0.0650025	0.0654356	0.0648447	0.0649318		-0.000246254	-0.000278669	-0.000251689	-0.000218447	-0.000209144	-0.000173375	-0.000193774		1528.31	-0.000331351	-0.0189728	-0.00385165	0.00534149	0.000409135	0.00308712		1641.49	1528.31		0.117946	0.00374051	0.00374001	0.00374001	0.00374001	0.00374001	0.0552136		0.116577	0.0043512	0.004351	0.004351	0.004351	0.004351	0.0565432		0.109515	0.000795079	0.000794987	0.000794987	0.000794987	0.000794987
1529.27	0.0745005	0.0729501	0.0698101	0.0672072	0.0676114	0.0670781	0.0671772		-0.000155054	-0.000164662	-0.000227551	-0.000181183	-0.000139522	-0.000101057	-0.000101958		1529.27	-0.000171435	-0.0186672	-0.00390291	0.00525608	0.000466692	0.00309913		1642.85	1529.27		0.115038	0.00374066	0.00374001	0.00374001	0.00374001	0.00374001	0.0580699		0.113095	0.00435127	0.004351	0.004351	0.004351	0.004351	0.0594476		0.105958	0.000795112	0.000794987	0.000794987	0.000794987	0.000794987
1530.24	0.0761305	0.0747386	0.0717848	0.0691754	0.0695956	0.0691596	0.0692766		5.83112e-05	8.46651e-05	-2.18968e-05	3.90303e-05	9.69775e-05	0.000131392	0.000130983		1530.24	-1.78066e-05	-0.018426	-0.00390936	0.0051994	0.000563965	0.00311706		1644.21	1530.24		0.112568	0.00374085	0.00374001	0.00374001	0.00374001	0.00374001	0.0609487		0.110179	0.00435136	0.004351	0.004351	0.004351	0.004351	0.0623758		0.103067	0.000795157	0.000794987	0.000794987	0.000794987	0.000794987
1531.2	0.077823	0.0766162	0.0737229	0.071171	0.0716724	0.0713715	0.0715114		0.000234826	0.000293266	0.000215274	0.000275583	0.000318247	0.000335473	0.00032164		1531.2	0.000170414	-0.0183257	-0.00385187	0.00522813	0.000699072	0.00313999		1645.57	1531.2		0.110475	0.00374111	0.00374001	0.00374001	0.00374001	0.00374001	0.0638378		0.10777	0.00435148	0.004351	0.004351	0.004351	0.004351	0.0653153		0.100756	0.000795216	0.000794987	0.000794987	0.000794987	0.000794987
1532.17	0.0798154	0.078859	0.0759262	0.0735028	0.0741425	0.0739989	0.074147		0.000193421	0.000257765	0.000280244	0.000306664	0.000289177	0.00027515	0.000252679		1532.17	0.000431836	-0.0183659	-0.00372337	0.00536734	0.000856454	0.00314812		1646.93	1532.17		0.10868	0.00374143	0.00374001	0.00374001	0.00374001	0.00374001	0.0667228		0.105784	0.00435164	0.004351	0.004351	0.004351	0.004351	0.0682515		0.0989125	0.000795294	0.000794987	0.000794987	0.000794987	0.000794987
1533.13	0.0820847	0.0814554	0.0784957	0.0762361	0.0770056	0.077006	0.0771334		-7.98704e-05	-4.62289e-05	9.69549e-05	6.58738e-05	-3.4712e-05	-7.92317e-05	-9.13378e-05		1533.13	0.000774767	-0.0184391	-0.0035596	0.00555821	0.00100035	0.00312743		1648.3	1533.13		0.107101	0.00374185	0.00374001	0.00374001	0.00374001	0.00374001	0.06959		0.104125	0.00435184	0.004351	0.004351	0.004351	0.004351	0.0711705		0.0974099	0.000795399	0.000794987	0.000794987	0.000794987	0.000794987
1534.1	0.0842739	0.0840103	0.0811881	0.0790564	0.0798458	0.0799386	0.0800285		-0.000358407	-0.000366383	-0.000165501	-0.000241637	-0.000403195	-0.000458151	-0.000445453		1534.1	0.00115361	-0.0183693	-0.0034317	0.00566755	0.00109283	0.00308994		1649.66	1534.1		0.105657	0.00374238	0.00374001	0.00374001	0.00374001	0.00374001	0.0724249		0.102697	0.0043521	0.004351	0.004351	0.004351	0.004351	0.0740576		0.0961255	0.000795537	0.000794987	0.000794987	0.000794987	0.000794987
1535.06	0.0860269	0.0861097	0.0836569	0.0815653	0.0822004	0.0823239	0.0823893		-0.000419542	-0.000440125	-0.000271561	-0.000355323	-0.000542651	-0.000586554	-0.000551027		1535.06	0.00150707	-0.0180631	-0.00339164	0.00559666	0.00112355	0.0030654		1651.02	1535.06		0.104282	0.00374305	0.00374001	0.00374001	0.00374001	0.00374001	0.0752118		0.101417	0.00435244	0.004351	0.004351	0.004351	0.004351	0.0768969		0.0949541	0.000795718	0.000794987	0.000794987	0.000794987	0.000794987
1536.02	0.0872991	0.0876962	0.0857899	0.0836453	0.0839375	0.0840469	0.0841264		-0.000264964	-0.000261256	-0.000166782	-0.000215866	-0.000410635	-0.000433562	-0.000394718		1536.02	0.00182445	-0.0175863	-0.00344457	0.00534571	0.00110939	0.00307954		1652.38	1536.02		0.102932	0.0037439	0.00374001	0.00374001	0.00374001	0.00374001	0.0779357		0.100218	0.00435288	0.004351	0.004351	0.004351	0.004351	0.079673		0.0938192	0.000795957	0.000794987	0.000794987	0.000794987	0.000794987
1536.99	0.0882915	0.0890035	0.0877349	0.0854762	0.0852266	0.0852977	0.0854382		-3.34912e-05	5.73738e-06	1.38799e-05	5.90316e-05	-9.12525e-05	-8.17497e-05	-8.16456e-05		1536.99	0.0021445	-0.017074	-0.00355874	0.00496959	0.00107114	0.00314044		1653.74	1536.99		0.101586	0.00374498	0.00374001	0.00374001	0.00374001	0.00374001	0.0805811		0.0990609	0.00435345	0.004351	0.004351	0.004351	0.004351	0.0823704		0.0926809	0.000796269	0.000794987	0.000794987	0.000794987	0.000794987
1537.95	0.0892652	0.090337	0.0897287	0.0873749	0.0863894	0.0864237	0.0866413		0.000130165	0.000168224	2.72821e-05	0.00023892	0.000339224	0.000410768	0.000322002		1537.95	0.0025175	-0.0166445	-0.00365378	0.00453821	0.00103423	0.00321763		1655.1	1537.95		0.100251	0.00374634	0.00374001	0.00374001	0.00374001	0.00374001	0.0831321		0.097934	0.00435418	0.004351	0.004351	0.004351	0.004351	0.0849726		0.0915367	0.000796676	0.000794987	0.000794987	0.000794987	0.000794987
1538.92	0.0904229	0.0919202	0.0918734	0.0896282	0.0878911	0.0879478	0.0881554		6.6822e-05	3.54781e-05	-0.000353576	-5.67535e-05	0.000553951	0.000688457	0.000576377		1538.92	0.00296773	-0.0163859	-0.00354523	0.00418643	0.00105675	0.00320763		1656.47	1538.92		0.0989537	0.00374805	0.00374001	0.00374001	0.00374001	0.00374001	0.0855735		0.0968509	0.0043551	0.004351	0.004351	0.004351	0.004351	0.0874642		0.0904174	0.000797206	0.000794987	0.000794987	0.000794987	0.000794987
1539.88	0.0917528	0.0936508	0.0937819	0.0920655	0.0902018	0.0904471	0.0904389		-0.000235793	-0.000305046	-0.000867556	-0.000813913	2.1819e-05	0.000103609	0.000189684		1539.88	0.00340132	-0.0163583	-0.00301644	0.00425841	0.00124526	0.00299176		1657.83	1539.88		0.0977388	0.00375019	0.00374001	0.00374001	0.00374001	0.00374001	0.0878903		0.0958454	0.00435629	0.004351	0.004351	0.004351	0.004351	0.0898302		0.0893779	0.000797892	0.000794987	0.000794987	0.000794987	0.000794987
1540.85	0.0928225	0.0949789	0.0946027	0.0935583	0.0927748	0.0933552	0.0931731		-0.000435953	-0.000436314	-0.000814214	-0.00111542	-0.000808595	-0.000887493	-0.000601521		1540.85	0.00368297	-0.0166912	-0.00234442	0.00510831	0.00158037	0.00281796		1659.19	1540.85		0.0966582	0.00375287	0.00374001	0.00374001	0.00374001	0.00374001	0.0900675		0.0949629	0.0043578	0.004351	0.004351	0.004351	0.004351	0.0920549		0.0884849	0.000798778	0.000794987	0.000794987	0.000794987	0.000794987
1541.81	0.0932979	0.0957443	0.0943692	0.0935047	0.0941044	0.0948878	0.0949909		-0.000294272	-0.000261661	-0.000183916	-0.000490181	-0.000827217	-0.000975546	-0.000810272		1541.81	0.0039682	-0.0174512	-0.00216452	0.0061762	0.00178344	0.00310305		1660.55	1541.81		0.0957623	0.00375619	0.00374001	0.00374001	0.00374001	0.00374001	0.0920913		0.0942508	0.0043597	0.004351	0.004351	0.004351	0.004351	0.0941245		0.087804	0.000799919	0.000794987	0.000794987	0.000794987	0.000794988
1542.77	0.0934788	0.0962923	0.094078	0.0930296	0.094426	0.0952145	0.0957818		-6.25729e-05	-9.50524e-05	0.000285222	0.000212193	-0.000234904	-0.000315698	-0.000392945		1542.77	0.00431006	-0.0181019	-0.00234843	0.00672421	0.0017884	0.00356734		1661.91	1542.77		0.0950919	0.00376033	0.00374001	0.00374001	0.00374001	0.00374001	0.0939484		0.0937492	0.00436211	0.004351	0.004351	0.004351	0.004351	0.0960253		0.0873866	0.000801381	0.000794987	0.000794987	0.000794987	0.000794988
1543.74	0.0936661	0.0967912	0.094222	0.0929843	0.0946988	0.0954271	0.0963007		6.13837e-06	-7.65297e-05	0.000290192	0.00034599	7.98016e-05	7.27041e-05	-7.66881e-05		1543.74	0.00459553	-0.0182869	-0.00253766	0.00681782	0.00172831	0.00387356		1663.27	1543.74		0.0946707	0.00376545	0.00374001	0.00374001	0.00374001	0.00374001	0.0956263		0.0934833	0.00436515	0.004351	0.004351	0.004351	0.004351	0.0977444		0.0872611	0.000803251	0.000794987	0.000794987	0.000794987	0.000794989
1544.7	0.0938846	0.0972254	0.0946934	0.0933489	0.0951372	0.0958104	0.0968195		-3.90413e-05	-0.000118696	8.36359e-05	0.000145953	3.46255e-05	5.75695e-05	-4.14373e-05		1544.7	0.00479098	-0.0181167	-0.00264455	0.006716	0.00167326	0.0040091		1664.64	1544.7		0.0945017	0.00377176	0.00374001	0.00374001	0.00374001	0.00374001	0.0971136		0.0934579	0.00436895	0.004351	0.004351	0.004351	0.004351	0.0992704		0.087427	0.000805633	0.000794987	0.000794987	0.000794987	0.00079499
1545.67	0.0940584	0.097532	0.0952328	0.0938452	0.0956106	0.0962554	0.0973064		-8.64154e-05	-0.000143073	-0.000104183	-6.24247e-05	-8.03902e-05	-4.88284e-05	-8.88477e-05		1545.67	0.00490908	-0.0177868	-0.00268761	0.00656515	0.00164478	0.00405094		1666	1545.67		0.0945657	0.00377954	0.00374001	0.00374001	0.00374001	0.00374001	0.0984003		0.0936555	0.00437372	0.004351	0.004351	0.004351	0.004351	0.100593		0.0878545	0.000808657	0.000794987	0.000794987	0.000794987	0.000794991
1546.63	0.0941336	0.0976838	0.0956392	0.0942478	0.095984	0.0966339	0.0976957		-9.82611e-05	-0.000132283	-0.000198666	-0.00017191	-0.000143195	-0.000112556	-0.000117991		1546.63	0.00497612	-0.017451	-0.0026914	0.00642858	0.00164989	0.00406179		1667.36	1546.63		0.0948231	0.00378908	0.00374001	0.00374001	0.00374001	0.00374002	0.0994773		0.0940378	0.00437965	0.004351	0.004351	0.004351	0.004351	0.101703		0.0884879	0.000812483	0.000794987	0.000794987	0.000794987	0.000794994
1547.59	0.0941042	0.0977005	0.0958218	0.0944513	0.0961975	0.096885	0.0979618		-8.84936e-05	-0.000109716	-0.000204364	-0.000185215	-0.000149927	-0.000127635	-0.000126099		1547.59	0.00501827	-0.0172046	-0.00267053	0.00633242	0.00168751	0.00407687		1668.72	1547.59		0.0952181	0.00380075	0.00374001	0.00374001	0.00374001	0.00374002	0.100337		0.094549	0.00438703	0.004351	0.004351	0.004351	0.004351	0.102592		0.0892516	0.000817308	0.000794987	0.000794987	0.000794987	0.000794997
1548.56	0.0939886	0.0976131	0.0957848	0.0944536	0.0962543	0.0970034	0.0981054		-8.09553e-05	-0.000101202	-0.000151738	-0.000137692	-0.000129169	-0.00012077	-0.000134308		1548.56	0.005049	-0.0170764	-0.00263122	0.00628418	0.00174908	0.00410201		1670.08	1548.56		0.0956845	0.00381498	0.00374001	0.00374001	0.00374001	0.00374002	0.100974		0.0951216	0.00439617	0.004351	0.004351	0.004351	0.004351	0.103254		0.0900592	0.000823372	0.000794987	0.000794987	0.000794987	0.000795002
1549.52	0.0937952	0.0974301	0.095588	0.0943111	0.096181	0.0970004	0.0981182		-7.93523e-05	-0.000104692	-6.80757e-05	-6.31059e-05	-0.000100073	-0.000106509	-0.000141594		1549.52	0.00506775	-0.0170312	-0.00257685	0.00627543	0.0018194	0.00411779		1671.44	1549.52		0.0961521	0.00383229	0.00374001	0.00374001	0.00374001	0.00374003	0.101383		0.0956834	0.00440746	0.004351	0.004351	0.004351	0.004351	0.103685		0.0908222	0.000830966	0.000794987	0.000794987	0.000794987	0.000795009
1550.49	0.0935191	0.0971376	0.0953189	0.094104	0.096005	0.0968869	0.0979824		-6.47025e-05	-8.90327e-05	2.75951e-05	1.54688e-05	-6.17132e-05	-7.78121e-05	-0.000119044		1550.49	0.00506265	-0.016986	-0.00251486	0.0062778	0.00188186	0.00409554		1672.8	1550.49		0.0965526	0.00385327	0.00374001	0.00374001	0.00374001	0.00374005	0.101562		0.0961629	0.00442136	0.004351	0.004351	0.004351	0.004351	0.103882		0.091458	0.000840444	0.000794987	0.000794987	0.000794987	0.000795019
1551.45	0.0931682	0.096741	0.0950787	0.0939154	0.0957622	0.0966877	0.0977115		-1.92176e-05	-2.71325e-05	0.000114355	7.95242e-05	-1.21611e-05	-2.95667e-05	-4.75833e-05		1551.45	0.00502677	-0.016849	-0.00246329	0.00624929	0.00192555	0.00402372		1674.17	1551.45		0.0968245	0.00387863	0.00374001	0.00374001	0.00374001	0.00374006	0.101508		0.0964956	0.00443841	0.004351	0.004351	0.004351	0.004351	0.103843		0.0918959	0.000852236	0.000794987	0.000794987	0.000794987	0.000795034
1552.42	0.0927904	0.0963059	0.0949617	0.0938147	0.0955077	0.096458	0.0973849		4.7378e-05	6.68851e-05	0.000164633	0.000108999	2.7643e-05	1.37937e-05	4.23029e-05		1552.42	0.00497416	-0.0165737	-0.002447	0.00615196	0.00195025	0.00392691		1675.53	1552.42		0.0969166	0.00390919	0.00374001	0.00374001	0.00374001	0.00374009	0.101224		0.0966267	0.00445927	0.004351	0.004351	0.004351	0.004351	0.103568		0.0920811	0.000866852	0.000794987	0.000794987	0.000794987	0.000795055
1553.38	0.0924643	0.0959433	0.0950267	0.0938377	0.0952947	0.0962568	0.0971144		9.34725e-05	0.000134992	0.000144401	7.77523e-05	9.16945e-06	-4.74056e-06	7.23605e-05		1553.38	0.0049371	-0.0161881	-0.00248906	0.00597141	0.00196207	0.00385759		1676.89	1553.38		0.0967894	0.00394591	0.00374001	0.00374001	0.00374001	0.00374013	0.100709		0.0965136	0.00448469	0.004351	0.004351	0.004351	0.004351	0.103059		0.0919754	0.000884907	0.000794987	0.000794987	0.000794987	0.000795085
1554.34	0.0922515	0.0957417	0.0952647	0.093963	0.095122	0.0960853	0.096955		5.45897e-05	8.98767e-05	-4.56979e-06	-6.32322e-05	-0.00014049	-0.000166347	-6.3129e-05		1554.34	0.00494545	-0.0157824	-0.00260168	0.00571812	0.00196325	0.00386973		1678.25	1554.34		0.0964145	0.00398989	0.00374001	0.00374001	0.00374001	0.00374018	0.0999693		0.0961255	0.00451559	0.004351	0.004351	0.004351	0.004351	0.102321		0.0915569	0.000907139	0.000794987	0.000794987	0.000794987	0.000795126
1555.31	0.0921348	0.0956856	0.0955553	0.0940739	0.0948658	0.0958087	0.0968039		-0.000160228	-0.000189689	-0.000387389	-0.000402808	-0.000512773	-0.000566623	-0.000488607		1555.31	0.0050072	-0.0154884	-0.00278141	0.00542056	0.00194296	0.00399516		1679.61	1555.31		0.0957734	0.00404241	0.00374001	0.00374001	0.00374001	0.00374025	0.0990088		0.0954423	0.00455301	0.004351	0.004351	0.004351	0.004351	0.101357		0.0908164	0.000934412	0.000794987	0.000794987	0.000794987	0.000795184
1556.27	0.0919316	0.0955371	0.095553	0.093862	0.0941768	0.0950496	0.096269		-0.000570458	-0.00073301	-0.00100028	-0.000937727	-0.00105387	-0.00113971	-0.00115963		1556.27	0.00508005	-0.0154918	-0.00299101	0.00514095	0.00187281	0.00421931		1680.97	1556.27		0.0948544	0.00410494	0.00374001	0.00374001	0.00374001	0.00374034	0.0978344		0.0944524	0.00459818	0.004351	0.004351	0.004351	0.004351	0.100176		0.0897541	0.000967757	0.000794987	0.000794987	0.000794987	0.000795264
1557.24	0.0911651	0.0946691	0.0945382	0.0927028	0.0923884	0.0930968	0.094535		-0.000797382	-0.00105417	-0.00128982	-0.00116858	-0.00114093	-0.00120818	-0.00135716		1557.24	0.00504045	-0.016035	-0.00313545	0.00503509	0.00170844	0.00443814		1682.34	1557.24		0.0936506	0.00417916	0.00374001	0.00374001	0.00374001	0.00374047	0.0964542		0.0931495	0.00465255	0.004351	0.004351	0.004351	0.004351	0.0987845		0.0883761	0.00100839	0.000794987	0.000794987	0.000794987	0.000795373
1558.2	0.0893305	0.0924004	0.091844	0.0900138	0.0890187	0.0894577	0.0909406		-0.000348987	-0.000500972	-0.000562894	-0.000444807	-0.000143711	-0.000107344	-0.000314957		1558.2	0.00472942	-0.0171828	-0.00313012	0.00530759	0.00143901	0.00448291		1683.7	1558.2		0.0921567	0.00426698	0.00374001	0.00374001	0.00374001	0.00374065	0.0948779		0.0915311	0.00471775	0.004351	0.004351	0.004351	0.004351	0.097193		0.0866904	0.00105772	0.000794987	0.000794987	0.000794987	0.000795522
1559.17	0.0870063	0.089436	0.088365	0.0866605	0.0853494	0.0855543	0.0868343		0.000372786	0.000447966	0.00060448	0.00067315	0.00106772	0.00119518	0.00105818		1559.17	0.00420661	-0.0182901	-0.0030045	0.00577411	0.00120491	0.00428003		1685.06	1559.17		0.0903677	0.00437059	0.00374001	0.00374001	0.00374001	0.0037409	0.0931163		0.0895959	0.00479571	0.004351	0.004351	0.004351	0.004351	0.095412		0.0847046	0.00111742	0.000794987	0.000794987	0.000794987	0.000795723
1560.13	0.0853338	0.0872599	0.0858855	0.0843886	0.0832871	0.0834378	0.0843504		0.000554212	0.000740657	0.000976587	0.00097046	0.00116507	0.00127185	0.00127856		1560.13	0.00374609	-0.0185945	-0.00279688	0.005985	0.00115069	0.00391255		1686.42	1560.13		0.0882781	0.00449244	0.00374001	0.00374001	0.00374001	0.00374122	0.0911808		0.0873435	0.0048886	0.004351	0.004351	0.004351	0.004351	0.0934535		0.0824249	0.0011894	0.000794987	0.000794987	0.000794987	0.000795992
1561.09	0.0843388	0.0859947	0.0846106	0.0833117	0.0825819	0.0827931	0.0833655		0.000257554	0.000401077	0.000549408	0.00047988	0.000459438	0.000492471	0.000601526		1561.09	0.00347062	-0.0182738	-0.00259888	0.00592054	0.00121119	0.00357234		1687.78	1561.09		0.0858819	0.0046353	0.00374001	0.00374001	0.00374001	0.00374165	0.0890848		0.0847746	0.00499892	0.004351	0.004351	0.004351	0.004351	0.0913308		0.0798558	0.0012759	0.000794987	0.000794987	0.000794987	0.000796349
1562.06	0.0835539	0.0850819	0.0838332	0.082645	0.0822157	0.0825052	0.0828745		-1.80483e-05	4.91168e-05	7.39982e-05	-1.30793e-05	-0.000101408	-0.000111389	1.55645e-05		1562.06	0.00332316	-0.0177827	-0.00248815	0.0057514	0.00128949	0.00336926		1689.14	1562.06		0.0831745	0.00480229	0.00374001	0.00374001	0.00374001	0.00374222	0.0868418		0.0818918	0.00512952	0.004351	0.004351	0.004351	0.00435101	0.0890575		0.0770013	0.00137946	0.000794987	0.000794987	0.000794987	0.000796819
1563.02	0.0827014	0.0841578	0.0830529	0.0818815	0.0816515	0.0820011	0.0823037		-0.000122433	-0.000103158	-0.000157689	-0.000229445	-0.000310233	-0.000329303	-0.000230421		1563.02	0.00323078	-0.0173521	-0.00247136	0.00557237	0.00134962	0.00330258		1690.5	1563.02		0.0801544	0.00499689	0.00374001	0.00374001	0.00374001	0.00374297	0.0844657		0.0787012	0.00528362	0.004351	0.004351	0.004351	0.00435101	0.0866479		0.073867	0.00150305	0.000794987	0.000794987	0.000794987	0.000797434
1563.99	0.0817016	0.0831005	0.0820753	0.0808475	0.0807376	0.081126	0.0814624		-0.000126672	-0.000133066	-0.000227112	-0.000272601	-0.00033818	-0.000353851	-0.000294197		1563.99	0.0031569	-0.0170621	-0.00252773	0.0054147	0.00138838	0.00333642		1691.87	1563.99		0.0768256	0.00522293	0.00374001	0.00374001	0.00374001	0.00374393	0.0819721		0.0752149	0.00546482	0.004351	0.004351	0.004351	0.00435101	0.0841177		0.0704619	0.00164998	0.000794987	0.000794987	0.000794987	0.000798231
1564.95	0.080574	0.0819082	0.0808626	0.0795317	0.079479	0.0798908	0.0803221		-0.000120844	-0.000148344	-0.000254593	-0.000268113	-0.000324412	-0.000335953	-0.000319021		1564.95	0.00308396	-0.0169422	-0.00263087	0.00528681	0.00141176	0.0034313		1693.23	1564.95		0.0732001	0.00548468	0.00374001	0.00374001	0.00374001	0.00374517	0.0793759		0.0714522	0.00567719	0.004351	0.004351	0.004351	0.00435102	0.0814822		0.0668014	0.00182406	0.000794987	0.000794987	0.000794987	0.000799257
1565.92	0.0793423	0.0805868	0.0794073	0.077958	0.0779057	0.0783303	0.0788752		-0.000164222	-0.000216827	-0.000305077	-0.000282965	-0.000326689	-0.000337469	-0.00036468		1565.92	0.00299932	-0.0170075	-0.00274926	0.00519668	0.00142458	0.00354491		1694.59	1565.92		0.0692995	0.00578689	0.00374001	0.00374001	0.00374001	0.00374676	0.0766923		0.0674413	0.00592531	0.004351	0.004351	0.004351	0.00435103	0.0787567		0.0629087	0.00202962	0.000794987	0.000794987	0.000794987	0.000800568
1566.88	0.077963	0.0790652	0.0776527	0.0761083	0.076008	0.0764357	0.0770656		-0.000238638	-0.000307569	-0.00034205	-0.000293122	-0.000310571	-0.000323572	-0.000383492		1566.88	0.00287914	-0.0172502	-0.00284445	0.00516155	0.00142773	0.00362982		1695.95	1566.88		0.0651562	0.00613465	0.00374001	0.00374001	0.00374001	0.00374877	0.0739375		0.0632202	0.00621415	0.004351	0.004351	0.004351	0.00435104	0.0759578		0.0588159	0.00227143	0.000794987	0.000794987	0.000794987	0.000802227
1567.84	0.076326	0.0772057	0.0755183	0.073936	0.0737666	0.0741842	0.07483		-0.000228063	-0.000276625	-0.000238841	-0.000191529	-0.000173785	-0.000187754	-0.000248245		1567.84	0.0026932	-0.0176075	-0.00288235	0.00520113	0.00141766	0.00364571		1697.31	1567.84		0.0608136	0.00653359	0.00374001	0.00374001	0.00374001	0.00375129	0.0711268		0.0588361	0.0065493	0.004351	0.004351	0.004351	0.00435105	0.073101		0.0545646	0.0025549	0.000794987	0.000794987	0.000794987	0.000804313
1568.81	0.0743974	0.0749919	0.0730745	0.0715122	0.0712947	0.0716864	0.0722752		-3.89667e-05	-2.82289e-05	6.04932e-05	7.61394e-05	0.000114905	0.000105847	7.95378e-05		1568.81	0.0024461	-0.0179493	-0.00286232	0.00530065	0.0013917	0.00358878		1698.67	1568.81		0.0563249	0.00698988	0.00374001	0.00374001	0.00374001	0.00375443	0.068275		0.0543441	0.00693693	0.004351	0.004351	0.004351	0.00435106	0.0702015		0.0502046	0.00288605	0.000794987	0.000794987	0.000794987	0.000806911
1569.77	0.0723975	0.0727182	0.0706745	0.0691484	0.0689327	0.0692875	0.0697912		0.000233948	0.000302528	0.00039744	0.000377735	0.000402331	0.000402785	0.000418333		1569.77	0.00219339	-0.0181368	-0.00282618	0.00538331	0.00135486	0.00350366		1700.04	1569.77		0.0517514	0.00750997	0.00374001	0.00374001	0.00374001	0.00375832	0.0653978		0.0498059	0.00738366	0.004351	0.004351	0.004351	0.00435108	0.0672751		0.0457928	0.00327145	0.000794987	0.000794987	0.000794987	0.000810124
1570.74	0.0706761	0.0708058	0.0687394	0.0672218	0.0670417	0.0673612	0.0678018		0.0003858	0.000470583	0.000537145	0.000503777	0.000485399	0.000493089	0.000531063		1570.74	0.00199956	-0.0181151	-0.00281761	0.00536028	0.00131944	0.00344068		1701.4	1570.74		0.0471596	0.00810098	0.00374001	0.00374001	0.00374001	0.00376308	0.0625094		0.0452863	0.00789678	0.004351	0.004351	0.004351	0.0043511	0.0643363		0.04139	0.00371841	0.000794987	0.000794987	0.000794987	0.000814063
1571.7	0.0694051	0.0694408	0.0674221	0.0658733	0.0657092	0.066003	0.0664242		0.000325504	0.000382182	0.000404578	0.000382963	0.000323671	0.000332182	0.000368111		1571.7	0.00188764	-0.0179393	-0.00284884	0.0052071	0.00129389	0.00342117		1702.76	1571.7		0.0426181	0.00877051	0.00374001	0.00374001	0.00374001	0.00376888	0.0596232		0.0408504	0.00848422	0.004351	0.004351	0.004351	0.00435113	0.061399		0.0370586	0.00423495	0.000794987	0.000794987	0.000794987	0.000818853
1572.66	0.0684984	0.0685019	0.0665549	0.0649485	0.0647317	0.0650096	0.0654508		0.000109828	0.000114771	9.00925e-05	0.000100035	3.33223e-05	3.8717e-05	5.27152e-05		1572.66	0.00183695	-0.0177244	-0.00290638	0.00496527	0.00127794	0.0034412		1704.12	1572.66		0.038194	0.0095264	0.00374001	0.00374001	0.00374001	0.00377587	0.0567532		0.0365609	0.00915433	0.004351	0.004351	0.004351	0.00435116	0.0584773		0.0328593	0.00482962	0.000794987	0.000794987	0.000794987	0.000824629
1573.63	0.0677151	0.0676921	0.0657902	0.0641322	0.0637818	0.0640487	0.0645274		-0.000147589	-0.000191824	-0.000254865	-0.000205421	-0.00022786	-0.000225857	-0.000245372		1573.63	0.00180319	-0.0175908	-0.00295796	0.00471491	0.00126695	0.00347868		1705.48	1573.63		0.0339495	0.0103771	0.00374001	0.00374001	0.00374001	0.00378422	0.0539115		0.0324742	0.00991617	0.004351	0.004351	0.004351	0.0043512	0.0555836		0.0288476	0.00551182	0.000794987	0.000794987	0.000794987	0.000831537
1574.59	0.0667603	0.0666572	0.0647331	0.0630777	0.0625564	0.0628145	0.0633082		-0.000281899	-0.000337433	-0.000421992	-0.00035835	-0.00029365	-0.000295245	-0.00033559		1574.59	0.00173689	-0.0176334	-0.00295537	0.00457105	0.00125801	0.00349378		1706.84	1574.59		0.0299393	0.0113316	0.00374001	0.00374001	0.00374001	0.00379413	0.0511093		0.0286388	0.0107794	0.004351	0.004351	0.004351	0.00435125	0.0527295		0.0250721	0.00629164	0.000794987	0.000794987	0.000794987	0.00083973
1575.56	0.0654351	0.0651761	0.0631411	0.0615718	0.0609445	0.0611926	0.0616468		-0.000139687	-0.000149754	-0.000229013	-0.000203106	-6.05314e-05	-6.48966e-05	-9.13378e-05		1575.56	0.00161934	-0.0178903	-0.0028693	0.00465774	0.00124803	0.00345425		1708.2	1575.56		0.0262081	0.0123987	0.00374001	0.00374001	0.00374001	0.00380578	0.048358		0.025093	0.011754	0.004351	0.004351	0.004351	0.0043513	0.0499263		0.0215716	0.0071796	0.000794987	0.000794987	0.000794987	0.000849362
1576.52	0.063895	0.0634627	0.0612254	0.0597756	0.059208	0.0594398	0.0598212		0.000188128	0.000240452	0.000208527	0.000180132	0.000328177	0.000327177	0.000329775		1576.52	0.00149429	-0.0182835	-0.00274979	0.00496946	0.00123171	0.00338148		1709.57	1576.52		0.0227891	0.013588	0.00374001	0.00374001	0.00374001	0.00381936	0.0456669		0.0218637	0.0128504	0.004351	0.004351	0.004351	0.00435136	0.0471839		0.0183744	0.00818707	0.000794987	0.000794987	0.000794987	0.000860589
1577.49	0.0625966	0.0620611	0.0595777	0.0582007	0.0578663	0.058078	0.0583992		0.000393862	0.000466826	0.000505597	0.000461198	0.000538437	0.000546294	0.000560206		1577.49	0.00142038	-0.0186022	-0.00267701	0.00529852	0.00121165	0.00332121		1710.93	1577.49		0.0197036	0.0149092	0.00374001	0.00374001	0.00374001	0.00383506	0.0430445		0.0189665	0.0140798	0.004351	0.004351	0.004351	0.00435143	0.0445109		0.0154979	0.00932599	0.000794987	0.000794987	0.000794987	0.000873562
1578.45	0.0617825	0.06123	0.058553	0.0571952	0.0571731	0.0573745	0.0576521		0.000345994	0.000394651	0.000471607	0.000444135	0.000435807	0.000448743	0.000460408		1578.45	0.00140535	-0.0186855	-0.0026578	0.00546511	0.00120141	0.0032776		1712.29	1578.45		0.0169609	0.0163719	0.00374001	0.00374001	0.00374001	0.00385303	0.0404991		0.0164057	0.0154532	0.004351	0.004351	0.004351	0.00435152	0.0419158		0.0129482	0.0106085	0.000794987	0.000794987	0.000794987	0.000888418
1579.41	0.0613337	0.0608134	0.0580373	0.056675	0.0569422	0.0571489	0.0573918		0.000191924	0.000206799	0.000270045	0.000258924	0.000204069	0.000214424	0.000225367		1579.41	0.00142544	-0.0185715	-0.00266232	0.0054733	0.0012067	0.00324284		1713.65	1579.41		0.0145594	0.0179859	0.00374001	0.00374001	0.00374001	0.00387343	0.0380371		0.0141758	0.0169821	0.004351	0.004351	0.004351	0.00435161	0.0394051		0.0107216	0.0120473	0.000794987	0.000794987	0.000794987	0.000905279
1580.38	0.0610539	0.0605759	0.057767	0.0563913	0.0568815	0.0571043	0.0573247		8.99996e-05	8.36628e-05	0.000114397	0.000111143	5.13532e-05	5.59032e-05	6.44859e-05		1580.38	0.00145475	-0.0183889	-0.00267569	0.00541179	0.00122284	0.00322036		1715.01	1580.38		0.0124878	0.019761	0.00374001	0.00374001	0.00374001	0.00389637	0.0356639		0.0122624	0.0186782	0.004351	0.004351	0.004351	0.00435172	0.0369845		0.00880589	0.0136556	0.000794987	0.000794987	0.000794987	0.000924243
1581.34	0.0608385	0.0603928	0.0575766	0.0561845	0.0568341	0.0570772	0.0572863		7.57424e-05	6.31511e-05	7.31872e-05	7.47778e-05	2.87878e-05	2.80286e-05	2.81484e-05		1581.34	0.00147736	-0.0182344	-0.00269211	0.00535751	0.00124317	0.00320902		1716.37	1581.34		0.0107272	0.0217064	0.00374001	0.00374001	0.00374001	0.00392192	0.0333848		0.0106446	0.0205527	0.004351	0.004351	0.004351	0.00435184	0.0346592		0.00718175	0.0154461	0.000794987	0.000794987	0.000794987	0.000945369
1582.31	0.0606851	0.0602565	0.0574379	0.0560313	0.0567947	0.0570572	0.0572559		0.000113679	0.000104782	0.000110668	0.000115478	8.51869e-05	8.04757e-05	7.05068e-05		1582.31	0.001488	-0.0181444	-0.0027066	0.00534946	0.00126248	0.00319878		1717.74	1582.31		0.00925288	0.0238312	0.00374001	0.00374001	0.00374001	0.00395012	0.0312032		0.00929671	0.0226168	0.004351	0.004351	0.004351	0.00435197	0.032433		0.00582487	0.0174319	0.000794987	0.000794987	0.000794987	0.000968681
1583.27	0.060646	0.0602249	0.0574077	0.0559922	0.0568405	0.0571171	0.0572943		0.000155481	0.000152582	0.000161677	0.000167716	0.000149809	0.0001431	0.000128144		1583.27	0.00149041	-0.0181078	-0.00271554	0.00538792	0.0012766	0.00317725		1719.1	1583.27		0.00803624	0.0261442	0.00374001	0.00374001	0.00374001	0.00398094	0.0291217		0.00818983	0.0248819	0.004351	0.004351	0.004351	0.00435211	0.0303085		0.00470769	0.0196262	0.000794987	0.000794987	0.000794987	0.000994158
1584.24	0.060771	0.0603562	0.0575505	0.0561322	0.057048	0.0573313	0.0574701		0.000173681	0.000173189	0.000183158	0.000189914	0.00018187	0.000176081	0.000163456		1584.24	0.00149089	-0.0180895	-0.00271827	0.00544637	0.00128327	0.00313882		1720.46	1584.24		0.00704676	0.0286529	0.00374001	0.00374001	0.00374001	0.00401428	0.0271425		0.00729394	0.0273576	0.004351	0.004351	0.004351	0.00435226	0.028288		0.00380111	0.0220408	0.000794987	0.000794987	0.000794987	0.00102172
1585.2	0.0610753	0.0606674	0.0578849	0.05647	0.0574456	0.0577288	0.0578156		0.000174177	0.000172831	0.000178251	0.000187061	0.0001874	0.000185418	0.000178685		1585.2	0.00149118	-0.0180592	-0.00271481	0.00549681	0.00128319	0.0030868		1721.82	1585.2		0.00625361	0.0313645	0.00374001	0.00374001	0.00374001	0.00404997	0.0252666		0.00657919	0.0300537	0.004351	0.004351	0.004351	0.00435243	0.0263726		0.00307598	0.0246876	0.000794987	0.000794987	0.000794987	0.00105122
1586.16	0.0615514	0.0611487	0.0583954	0.0569924	0.0580286	0.0583095	0.0583385		0.000178225	0.00017679	0.000176192	0.000187445	0.000193078	0.000196035	0.000192987		1586.16	0.00149037	-0.0180092	-0.00270292	0.00553002	0.00128091	0.00302896		1723.18	1586.16		0.00562691	0.0342852	0.00374001	0.00374001	0.00374001	0.00408777	0.0234939		0.00601705	0.0329792	0.004351	0.004351	0.004351	0.0043526	0.0245622		0.00250423	0.0275777	0.000794987	0.000794987	0.000794987	0.00108247
1587.13	0.0622014	0.0618011	0.059075	0.0576962	0.0588004	0.0590823	0.0590516		0.000193026	0.000194669	0.000192724	0.000203328	0.000207899	0.000214433	0.000210443		1587.13	0.00148896	-0.0179501	-0.00267885	0.005556	0.00128186	0.00296937		1724.54	1587.13		0.00513877	0.0374192	0.00374001	0.00374001	0.00374001	0.00412736	0.0218245		0.00558119	0.0361408	0.004351	0.004351	0.004351	0.00435279	0.0228569		0.0020598	0.0307201	0.000794987	0.000794987	0.000794987	0.00111519
1588.09	0.0630449	0.0626483	0.0599454	0.0586029	0.0597818	0.0600722	0.0599784		0.000206616	0.000212635	0.000216358	0.00022103	0.000217902	0.000224822	0.000216995		1588.09	0.00149216	-0.0178939	-0.00264255	0.0055871	0.00129037	0.00290622		1725.91	1588.09		0.00476392	0.0407702	0.00374001	0.00374001	0.00374001	0.00416833	0.0202569		0.00524798	0.0395445	0.004351	0.004351	0.004351	0.00435297	0.0212553		0.00171921	0.0341232	0.000794987	0.000794987	0.000794987	0.00114906
1589.06	0.0640996	0.0637135	0.0610368	0.0597364	0.0609873	0.061294	0.0611287		0.000208592	0.000217207	0.000229468	0.000225265	0.00021302	0.000217547	0.000206215		1589.06	0.00150706	-0.0178425	-0.00260047	0.00562576	0.00130666	0.00283469		1727.27	1589.06		0.00448011	0.0443403	0.00374001	0.00374001	0.00374001	0.0042102	0.0187893		0.00499682	0.0431952	0.004351	0.004351	0.004351	0.00435317	0.0197556		0.00146186	0.0377939	0.000794987	0.000794987	0.000794987	0.00118368
1590.02	0.065365	0.0649984	0.062362	0.0610985	0.0624073	0.0627348	0.0624852		0.000207138	0.00021794	0.000232917	0.00022328	0.000208108	0.000210288	0.000198029		1590.02	0.0015374	-0.017789	-0.0025635	0.00566622	0.00132751	0.00275038		1728.63	1590.02		0.00426824	0.0481288	0.00374001	0.00374001	0.00374001	0.00425244	0.0174198		0.00481014	0.0470941	0.004351	0.004351	0.004351	0.00435336	0.0183558		0.00127012	0.0417358	0.000794987	0.000794987	0.000794987	0.00121859
1590.99	0.0668325	0.0664948	0.0639178	0.0626789	0.0640271	0.0643767	0.0640293		0.000221733	0.000238961	0.000243887	0.000237179	0.000229297	0.00023179	0.000221099		1590.99	0.00158442	-0.0177298	-0.0025389	0.00570601	0.00134957	0.00265255		1729.99	1590.99		0.00411226	0.0521341	0.00374001	0.00374001	0.00374001	0.00429442	0.0161454		0.00467331	0.051242	0.004351	0.004351	0.004351	0.00435356	0.0170531		0.00112924	0.0459513	0.000794987	0.000794987	0.000794987	0.0012533
1591.95	0.0685139	0.0682204	0.0657116	0.0644886	0.0658662	0.0662396	0.0657828		0.000257796	0.000287644	0.000272263	0.000275555	0.000281578	0.000287204	0.000279211		1591.95	0.00165337	-0.0176771	-0.00252299	0.00575587	0.00137337	0.00254319		1731.35	1591.95		0.00399903	0.0563526	0.00374001	0.00374001	0.00374001	0.00433551	0.014963		0.0045744	0.0556371	0.004351	0.004351	0.004351	0.00435375	0.0158441		0.00102716	0.0504406	0.000794987	0.000794987	0.000794987	0.00128726
1592.91	0.0704525	0.0702319	0.0677757	0.0665716	0.0679851	0.0683875	0.0678129		0.000292716	0.000336313	0.000304425	0.000318319	0.000336571	0.000345929	0.000340694		1592.91	0.00175554	-0.0176577	-0.00250416	0.00583555	0.00140245	0.00242534		1732.71	1592.91		0.00391796	0.0607773	0.00374001	0.00374001	0.00374001	0.00437501	0.0138693		0.00450389	0.0602738	0.004351	0.004351	0.004351	0.00435393	0.0147257		0.00095422	0.0551994	0.000794987	0.000794987	0.000794987	0.00131991
1593.88	0.0726942	0.0725929	0.0701516	0.0689823	0.0704522	0.070894	0.0701959		0.000293414	0.00034194	0.000314478	0.000332963	0.000355758	0.000367045	0.000364225		1593.88	0.00190445	-0.0176926	-0.00246932	0.00595778	0.00144173	0.00230191		1734.07	1593.88		0.00386072	0.0653998	0.00374001	0.00374001	0.00374001	0.00441222	0.0128606		0.0044543	0.0651449	0.004351	0.004351	0.004351	0.0043541	0.0136939		0.000902812	0.0602219	0.000794987	0.000794987	0.000794987	0.00135068
1594.84	0.0752436	0.0753142	0.0728524	0.0717386	0.07329	0.0737828	0.0729582		0.000251817	0.000291625	0.000293641	0.000309354	0.000329567	0.000340951	0.000340525		1594.84	0.00210166	-0.0177703	-0.00241385	0.00611469	0.00149276	0.00217536		1735.44	1594.84		0.00382085	0.0702097	0.00374001	0.00374001	0.00374001	0.00444648	0.0119328		0.00441992	0.0702407	0.004351	0.004351	0.004351	0.00435426	0.0127448		0.000867076	0.065499	0.000794987	0.000794988	0.000794987	0.001379
1595.81	0.0780483	0.0783331	0.0758503	0.0748086	0.0764619	0.0770171	0.076065		0.000201738	0.000225261	0.000263884	0.000273392	0.000289712	0.000300891	0.000303994		1595.81	0.00233301	-0.0178383	-0.0023417	0.00627846	0.00155525	0.00204791		1736.8	1595.81		0.00379347	0.0751925	0.00374001	0.00374001	0.00374001	0.0044771	0.011082		0.0043964	0.0755468	0.004351	0.004351	0.004351	0.0043544	0.0118742		0.000842573	0.0710166	0.000794987	0.000794988	0.000794987	0.00140431
1596.77	0.081042	0.0815631	0.0791043	0.0781436	0.0799137	0.0805423	0.079465		0.000192913	0.000205402	0.000260723	0.000265489	0.000281935	0.000293769	0.000302374		1596.77	0.00257707	-0.0178343	-0.00226069	0.00642177	0.00162861	0.00192269		1738.16	1596.77		0.00377491	0.0803323	0.00374001	0.00374001	0.00374001	0.00450348	0.0103039		0.00438052	0.0810471	0.004351	0.004351	0.004351	0.00435452	0.011078		0.000826	0.0767586	0.000794987	0.000794989	0.000794987	0.00142612
1597.73	0.0842094	0.0849744	0.0826049	0.0817289	0.0836306	0.0843441	0.0831498		0.000250228	0.000265916	0.000304608	0.000308651	0.000330407	0.00034362	0.000358716		1597.73	0.00282252	-0.0177328	-0.00217606	0.00653725	0.00171348	0.00180577		1739.52	1597.73		0.0037625	0.0856113	0.00374002	0.00374001	0.00374001	0.00452509	0.00959439		0.00436995	0.0867228	0.004351	0.004351	0.004351	0.00435462	0.0103517		0.000814942	0.0827054	0.000794988	0.00079499	0.000794987	0.00144398
1598.7	0.0876121	0.0886335	0.0863992	0.0856107	0.0876651	0.0884769	0.0871812		0.000357114	0.000388624	0.000387168	0.000394046	0.000423704	0.000437873	0.000458182		1598.7	0.00307881	-0.0175612	-0.00208846	0.00664183	0.00181179	0.00170427		1740.88	1598.7		0.00375432	0.0910069	0.00374002	0.00374001	0.00374001	0.00454146	0.00894923		0.00436301	0.0925498	0.004351	0.004351	0.004351	0.0043547	0.00969123		0.000807664	0.0888319	0.000794989	0.000794991	0.000794987	0.00145751
1599.66	0.0913714	0.0926794	0.0905779	0.0898836	0.0921209	0.0930454	0.0916696		0.000462212	0.000514771	0.000477199	0.00048832	0.000523973	0.000538322	0.000560917		1599.66	0.00336978	-0.0173841	-0.00199424	0.00676633	0.00192456	0.00162413		1742.24	1599.66		0.003749	0.096496	0.00374004	0.00374001	0.00374001	0.00455225	0.00836419		0.00435852	0.0985031	0.00435101	0.004351	0.004351	0.00435475	0.00909219		0.000802938	0.0951111	0.00079499	0.000794994	0.000794987	0.00146644
1600.63	0.0956107	0.0972585	0.0952425	0.0946538	0.0971112	0.0981629	0.0967303		0.000503515	0.000572408	0.000533456	0.000548625	0.000584363	0.000599219	0.000621358		1600.63	0.00372226	-0.0172629	-0.00188873	0.00693938	0.00205165	0.0015674		1743.61	1600.63		0.00374559	0.102053	0.00374006	0.00374002	0.00374001	0.00455724	0.00783508		0.00435564	0.104554	0.00435102	0.00435101	0.004351	0.00435477	0.00855032		0.000799911	0.101513	0.000794993	0.000794997	0.000794987	0.00147055
1601.59	0.100382	0.102443	0.100459	0.0999914	0.102707	0.1039	0.102433		0.000445384	0.000516823	0.000523422	0.000542373	0.000571087	0.000588608	0.00060858		1601.59	0.00415659	-0.0172118	-0.00176793	0.00717204	0.00219304	0.0015333		1744.97	1601.59		0.00374342	0.107649	0.00374009	0.00374002	0.00374001	0.0045563	0.00735797		0.00435383	0.110671	0.00435104	0.00435101	0.004351	0.00435477	0.00806162		0.000797997	0.108	0.000794998	0.000795003	0.000794987	0.00146978
1602.56	0.105623	0.108173	0.106219	0.105891	0.108895	0.110246	0.108765		0.000314649	0.000374793	0.000449902	0.000473159	0.000490488	0.000513798	0.00053057		1602.56	0.00466862	-0.0171737	-0.00162831	0.00745	0.00235093	0.00151958		1746.33	1602.56		0.00374207	0.113255	0.00374014	0.00374003	0.00374001	0.00454946	0.00692887		0.0043527	0.116819	0.00435107	0.00435102	0.004351	0.00435474	0.00762202		0.000796804	0.114538	0.000795007	0.000795011	0.000794987	0.00146413
1603.52	0.111174	0.114275	0.112434	0.112268	0.115577	0.117109	0.115632		0.000201463	0.000246828	0.000364234	0.000392746	0.000400318	0.000431855	0.000445195		1603.52	0.00523925	-0.0170511	-0.00146583	0.00774255	0.0025316	0.00152287		1747.69	1603.52		0.00374124	0.118838	0.00374022	0.00374004	0.00374001	0.00453687	0.00654397		0.00435201	0.122963	0.00435111	0.00435103	0.004351	0.00435468	0.00722764		0.00079607	0.121085	0.000795022	0.000795024	0.000794987	0.00145372
1604.48	0.116894	0.120587	0.118996	0.119021	0.12264	0.124383	0.122923		0.000195681	0.000240467	0.000339418	0.000374286	0.000381199	0.00042273	0.000434222		1604.48	0.00584718	-0.0167818	-0.00127487	0.00802656	0.00274345	0.00153936		1749.05	1604.48		0.00374073	0.124364	0.00374036	0.00374006	0.00374001	0.00451879	0.00619972		0.00435159	0.129064	0.00435119	0.00435105	0.004351	0.00435459	0.00687484		0.000795624	0.127597	0.000795048	0.000795042	0.000794987	0.00143878
1605.45	0.122773	0.127093	0.125866	0.126116	0.130048	0.132045	0.130611		0.000307663	0.000378668	0.000408615	0.00045191	0.000472431	0.000526189	0.000539862		1605.45	0.00649519	-0.0163951	-0.00104968	0.00830917	0.00299631	0.00156636		1750.41	1605.45		0.00374043	0.1298	0.00374056	0.00374008	0.00374001	0.00449562	0.00589262		0.00435134	0.13508	0.00435131	0.00435107	0.004351	0.00435449	0.00656007		0.000795357	0.134031	0.000795091	0.000795069	0.000794987	0.00141962
1606.41	0.128948	0.133962	0.133129	0.133647	0.137909	0.140211	0.138817		0.000432834	0.000545988	0.000506109	0.000558398	0.000603818	0.000670123	0.000690357		1606.41	0.00722295	-0.0159952	-0.000781953	0.00863192	0.0033021	0.00160574		1751.77	1606.41		0.00374025	0.13511	0.00374089	0.00374011	0.00374001	0.00446784	0.00561937		0.00435119	0.140973	0.0043515	0.00435111	0.004351	0.00435436	0.00627995		0.000795199	0.140339	0.000795164	0.000795109	0.000794987	0.00139665
1607.38	0.135601	0.141427	0.140931	0.141771	0.146409	0.149085	0.14775		0.000390329	0.000524315	0.000474021	0.000528807	0.000594599	0.00066497	0.000692229		1607.38	0.00808707	-0.0156887	-0.00046035	0.00904904	0.00367605	0.0016652		1753.14	1607.38		0.00374014	0.140257	0.00374139	0.00374017	0.00374001	0.004436	0.00537695		0.00435111	0.146698	0.0043518	0.00435116	0.004351	0.00435421	0.00603138		0.000795107	0.146473	0.000795284	0.000795166	0.000794987	0.00137033
1608.34	0.142733	0.149522	0.149287	0.150507	0.155594	0.15872	0.157474		7.19373e-05	0.000165113	0.000184822	0.000227216	0.000285905	0.000340799	0.000368511		1608.34	0.00911553	-0.015492	-7.98802e-05	0.00958203	0.00412597	0.0017537		1754.5	1608.34		0.00374008	0.145206	0.00374216	0.00374024	0.00374001	0.00440073	0.00516242		0.00435106	0.152214	0.00435227	0.00435123	0.004351	0.00435405	0.00581137		0.000795054	0.152386	0.00079548	0.00079525	0.000794987	0.00134118
1609.31	0.149991	0.157857	0.157893	0.159541	0.165148	0.168785	0.167659		-0.000407668	-0.00041254	-0.000298357	-0.000283748	-0.000270199	-0.000250442	-0.000232422		1609.31	0.0102512	-0.0152772	0.000348123	0.0101755	0.00463728	0.0018736		1755.86	1609.31		0.00374005	0.149923	0.00374332	0.00374035	0.00374001	0.00436272	0.00497306		0.00435103	0.157479	0.004353	0.00435134	0.004351	0.00435387	0.00561715		0.000795024	0.158031	0.000795796	0.00079537	0.000794987	0.00130975
1610.27	0.156806	0.165742	0.166183	0.168275	0.174422	0.178592	0.177604		-0.000778269	-0.000880869	-0.000731551	-0.000748054	-0.000801931	-0.000820527	-0.000816604		1610.27	0.0113577	-0.0148712	0.000791767	0.0107156	0.00516941	0.00201271		1757.22	1610.27		0.00374003	0.154371	0.00374506	0.0037405	0.00374001	0.00432264	0.00480639		0.00435101	0.162451	0.0043541	0.0043515	0.004351	0.00435369	0.00544617		0.000795007	0.163358	0.0007963	0.000795542	0.000794987	0.00127663
1611.23	0.16275	0.172638	0.173661	0.176176	0.182806	0.187483	0.186637		-0.000862546	-0.00101309	-0.0009124	-0.000946142	-0.00105707	-0.00109674	-0.00110346		1611.23	0.0123245	-0.0142213	0.00121503	0.0111085	0.00567753	0.0021538		1758.58	1611.23		0.00374002	0.158516	0.00374764	0.00374072	0.00374001	0.0042812	0.00466006		0.00435101	0.167089	0.00435577	0.00435172	0.004351	0.0043535	0.00529604		0.000794998	0.168323	0.000797095	0.000795786	0.000794987	0.00124237
1612.2	0.167766	0.178439	0.180154	0.183052	0.190043	0.195182	0.194468		-0.000709277	-0.000856561	-0.000852253	-0.000876847	-0.00100575	-0.00103976	-0.00105329		1612.2	0.013119	-0.0134276	0.0015974	0.0113367	0.00613847	0.00228651		1759.94	1612.2		0.00374001	0.162328	0.00375143	0.00374103	0.00374001	0.00423906	0.00453192		0.004351	0.171357	0.00435827	0.00435203	0.004351	0.0043533	0.00516454		0.000794993	0.172882	0.000798333	0.000796132	0.000794987	0.00120754
1613.16	0.17206	0.183366	0.18578	0.189027	0.196236	0.201796	0.201201		-0.000504402	-0.000623511	-0.000734888	-0.000723158	-0.000815079	-0.000821808	-0.000841717		1613.16	0.0137742	-0.0126563	0.00194697	0.0114586	0.00655912	0.00240547		1761.31	1613.16		0.00374001	0.165776	0.00375693	0.00374147	0.00374001	0.00419688	0.00442003		0.004351	0.175217	0.00436196	0.00435247	0.004351	0.00435311	0.00504969		0.00079499	0.176995	0.000800239	0.000796617	0.000794987	0.00117267
1614.13	0.175888	0.187709	0.190718	0.194322	0.201642	0.207613	0.207117		-0.000442946	-0.000541306	-0.00077697	-0.000728439	-0.000729045	-0.000709892	-0.000731061		1614.13	0.0143426	-0.0120812	0.00230467	0.0115944	0.00697152	0.00250375		1762.67	1614.13		0.00374001	0.168833	0.00376484	0.00374208	0.00374001	0.00415524	0.00432256		0.004351	0.178637	0.00436735	0.00435309	0.004351	0.00435291	0.00494963		0.000794989	0.180623	0.000803141	0.000797295	0.000794987	0.00113824
1615.09	0.179352	0.1916	0.194962	0.198988	0.206408	0.212822	0.212396		-0.000621028	-0.000734964	-0.00104995	-0.0010216	-0.00091563	-0.000909724	-0.000911978		1615.09	0.0148714	-0.0118852	0.00272583	0.0119026	0.00741379	0.00257438		1764.03	1615.09		0.00374001	0.171474	0.00377609	0.00374293	0.00374001	0.00411466	0.00423787		0.004351	0.181587	0.00437516	0.00435395	0.004351	0.00435273	0.00486268		0.000794988	0.183733	0.000807508	0.000798236	0.000794987	0.00110469
1616.06	0.18224	0.194814	0.198176	0.202682	0.210326	0.217207	0.21684		-0.00090027	-0.001048	-0.00132128	-0.00138934	-0.0012405	-0.00129667	-0.00126065		1616.06	0.0153433	-0.0121434	0.00320605	0.012467	0.00788117	0.00263268		1765.39	1616.06		0.00374001	0.173676	0.00379193	0.0037441	0.00374001	0.0040756	0.00416449		0.004351	0.184041	0.00438635	0.00435514	0.004351	0.00435255	0.00478733		0.000794987	0.186296	0.000814	0.000799535	0.000794987	0.0010724
1617.02	0.18416	0.196894	0.199946	0.204864	0.212918	0.220211	0.219941		-0.000989412	-0.00112549	-0.00126192	-0.00142202	-0.00133942	-0.00145465	-0.00139506		1617.02	0.0156503	-0.0126301	0.00361809	0.0131109	0.00829208	0.00273035		1766.75	1617.02		0.00374001	0.175423	0.00381403	0.00374571	0.00374001	0.00403843	0.00410107		0.004351	0.185978	0.0044022	0.00435677	0.004351	0.00435237	0.0047222		0.000794987	0.188288	0.000823541	0.000801316	0.000794987	0.00104168
1617.98	0.184991	0.197727	0.200351	0.205486	0.21405	0.221616	0.221518		-0.000816264	-0.000896333	-0.000918894	-0.00108637	-0.00112803	-0.00124791	-0.00120381		1617.98	0.0157347	-0.0129841	0.00383522	0.013522	0.00856614	0.00290171		1768.11	1617.98		0.00374001	0.176699	0.00384451	0.00374791	0.00374001	0.00400346	0.00404639		0.004351	0.187379	0.00442443	0.00435899	0.004351	0.00435221	0.00466603		0.000794987	0.189689	0.000837399	0.000803746	0.000794987	0.00101277
1618.95	0.185011	0.197686	0.199885	0.205055	0.214073	0.221782	0.221903		-0.000621317	-0.000685141	-0.000669947	-0.000786401	-0.000922599	-0.00100691	-0.00100087		1618.95	0.0156786	-0.0131236	0.00386995	0.0135996	0.00870945	0.00312084		1769.47	1618.95		0.00374001	0.177493	0.00388612	0.0037509	0.00374001	0.00397091	0.00399938		0.004351	0.188232	0.00445525	0.00436201	0.004351	0.00435206	0.00461773		0.000794987	0.190486	0.000857287	0.000807037	0.000794987	0.000985864
1619.91	0.184477	0.197055	0.198852	0.203947	0.213263	0.221034	0.221378		-0.000612	-0.000739235	-0.000723387	-0.00079199	-0.000959673	-0.00100916	-0.00104365		1619.91	0.0155503	-0.0131923	0.0037945	0.0134583	0.0087716	0.0033436		1770.84	1619.91		0.00374001	0.1778	0.00394236	0.00375493	0.00374001	0.00394091	0.00395906		0.004351	0.18853	0.00449755	0.00436609	0.004351	0.00435192	0.00457631		0.000794987	0.190672	0.000885494	0.000811471	0.000794988	0.000961068
1620.88	0.183377	0.195738	0.197146	0.202102	0.211538	0.219328	0.21986		-0.000737376	-0.000964277	-0.000942019	-0.000981711	-0.00113322	-0.00116564	-0.00124117		1620.88	0.015314	-0.0133308	0.003656	0.0132476	0.00878956	0.0035324		1772.2	1620.88		0.00374001	0.177615	0.00401755	0.00376034	0.00374001	0.00391355	0.00392457		0.004351	0.188269	0.00455496	0.00437155	0.004351	0.0043518	0.00454086		0.000794987	0.190243	0.00092503	0.000817408	0.000794988	0.000938445
1621.84	0.181515	0.193426	0.194462	0.199241	0.208638	0.216417	0.217062		-0.000774928	-0.00105801	-0.00102165	-0.00104318	-0.00114777	-0.0011778	-0.00128391		1621.84	0.0148902	-0.0136048	0.00347937	0.0130789	0.00877912	0.00364495		1773.56	1621.84		0.00374001	0.176942	0.00411703	0.00376754	0.00374001	0.00388883	0.00389515		0.004351	0.187452	0.00463204	0.00437883	0.004351	0.00435168	0.00451061		0.000794987	0.189206	0.000979775	0.000825307	0.000794989	0.000918009
1622.8	0.178794	0.189932	0.19064	0.195224	0.204471	0.212211	0.212851		-0.000557459	-0.000778629	-0.0007511	-0.000760405	-0.000801187	-0.000834061	-0.000934083		1622.8	0.0142129	-0.0139896	0.00328328	0.0130044	0.00873999	0.00363988		1774.92	1622.8		0.00374001	0.175785	0.00424726	0.00377709	0.00374001	0.0038667	0.0038701		0.004351	0.186087	0.00473441	0.00438846	0.004351	0.00435158	0.00448487		0.000794987	0.187569	0.00105468	0.000835755	0.00079499	0.00089972
1623.77	0.175454	0.185564	0.185985	0.190364	0.199423	0.207089	0.20761		-0.000190785	-0.000248928	-0.00026532	-0.000261673	-0.000248461	-0.000279937	-0.000335542		1623.77	0.0133315	-0.0144075	0.00307811	0.0129889	0.00866651	0.00352064		1776.28	1623.77		0.00374001	0.174155	0.00441595	0.00378966	0.00374001	0.00384709	0.00384884		0.004351	0.184186	0.00486889	0.00440115	0.004351	0.00435149	0.004463		0.000794987	0.185348	0.00115593	0.000849491	0.000794992	0.000883504
1624.73	0.17198	0.181012	0.18113	0.185304	0.1942	0.201759	0.202105		1.96499e-05	9.91291e-05	3.8772e-05	5.945e-05	9.19368e-05	6.867e-05	6.0071e-05		1624.73	0.0124009	-0.0147982	0.00287334	0.0129414	0.00855892	0.00334683		1777.64	1624.73		0.00374001	0.172064	0.00463208	0.00380612	0.00374001	0.00382985	0.00383084		0.004351	0.181766	0.00504357	0.00441775	0.004351	0.00435141	0.00444449		0.000794987	0.182565	0.00129114	0.000867436	0.000794994	0.000869258
1625.7	0.16863	0.176707	0.176448	0.180439	0.189213	0.196641	0.196816		-5.6211e-05	4.45704e-05	-2.42884e-05	4.21659e-06	2.81564e-05	1.49535e-05	3.12531e-05		1625.7	0.0115531	-0.0151683	0.00269145	0.0128097	0.00842801	0.00317423		1779.01	1625.7		0.00374001	0.169531	0.00490605	0.00382752	0.00374002	0.00381485	0.00381564		0.004351	0.178848	0.00526799	0.00443933	0.00435101	0.00435134	0.00442886		0.000794987	0.179245	0.00146948	0.000890738	0.000794998	0.000856854
1626.66	0.165246	0.172489	0.171775	0.175621	0.184296	0.19158	0.191601		-0.000206042	-0.000149705	-0.00019643	-0.00018336	-0.000168163	-0.000172285	-0.00014061		1626.66	0.0107816	-0.0155503	0.00254611	0.0126145	0.00828479	0.00302038		1780.37	1626.66		0.00374001	0.166576	0.00524958	0.00385519	0.00374002	0.0038019	0.00380283		0.004351	0.175458	0.00555311	0.00446723	0.00435102	0.00435128	0.00441568		0.000794987	0.175421	0.00170187	0.000920815	0.000795005	0.000846148
1627.63	0.16158	0.168029	0.166812	0.170531	0.179116	0.186253	0.186147		-0.000143842	-9.50211e-05	-0.000111126	-0.000128714	-0.000111801	-0.000105855	-5.15555e-05		1627.63	0.0100195	-0.0159557	0.0024188	0.0123969	0.00813669	0.00289451		1781.73	1627.63		0.00374001	0.163223	0.00567554	0.00389075	0.00374003	0.00379082	0.00379207		0.004351	0.171626	0.0059112	0.00450305	0.00435103	0.00435123	0.00440461		0.000794987	0.171127	0.00200086	0.000959388	0.000795014	0.000836989
1628.59	0.157687	0.163366	0.161632	0.165204	0.173718	0.180712	0.180535		0.00016381	0.000268287	0.000278534	0.00023678	0.000250759	0.000266348	0.000344575		1628.59	0.00925096	-0.016354	0.00227116	0.0121689	0.00799416	0.00282228		1783.09	1628.59		0.00374001	0.159499	0.00619792	0.00393614	0.00374005	0.00378142	0.00378305		0.004351	0.167385	0.00635587	0.00454878	0.00435104	0.00435119	0.00439532		0.000794987	0.166402	0.0023808	0.00100856	0.000795029	0.00082922
1629.55	0.153955	0.15897	0.156731	0.160106	0.168571	0.17544	0.175274		0.000485573	0.000646753	0.000673433	0.000625331	0.000614361	0.000632085	0.00071885		1629.55	0.00854575	-0.0167027	0.0020758	0.0119126	0.00786915	0.00283339		1784.45	1629.55		0.00374001	0.155433	0.00683145	0.00399375	0.00374007	0.00377351	0.0037755		0.004351	0.162769	0.00690177	0.00460679	0.00435107	0.00435115	0.00438756		0.000794987	0.161287	0.00285755	0.00107085	0.000795051	0.000822685
1630.52	0.150783	0.155317	0.152604	0.155733	0.164143	0.170909	0.170847		0.000571639	0.000715662	0.000744707	0.000703027	0.000645133	0.000650677	0.00072197		1630.52	0.0079833	-0.0169862	0.0018292	0.0116064	0.0077659	0.00293784		1785.81	1630.52		0.00374001	0.151058	0.00759093	0.00406639	0.0037401	0.00376692	0.00376921		0.004351	0.157819	0.00756404	0.00467992	0.0043511	0.00435112	0.00438109		0.000794987	0.155829	0.00344804	0.00114927	0.000795083	0.000817237
1631.48	0.148273	0.152498	0.149343	0.152184	0.160484	0.167156	0.167275		0.000327744	0.000352492	0.000379919	0.0003546	0.000243912	0.000222755	0.000249761		1631.48	0.00756991	-0.0172365	0.00154039	0.0112439	0.00767252	0.00311912		1787.18	1631.48		0.00374001	0.146406	0.00849103	0.00415744	0.00374015	0.00376147	0.00376398		0.004351	0.152572	0.00835809	0.00477153	0.00435116	0.00435109	0.0043757		0.000794987	0.150073	0.00417002	0.00124737	0.000795132	0.00081273
1632.45	0.146166	0.150131	0.146555	0.149075	0.15715	0.16371	0.164047		-0.000203773	-0.000386817	-0.000320719	-0.000301486	-0.000439278	-0.000492059	-0.000552593		1632.45	0.00721734	-0.0175223	0.00122052	0.0108397	0.00755981	0.00333728		1788.54	1632.45		0.00374001	0.141511	0.00954546	0.00427083	0.00374022	0.003757	0.00375964		0.004351	0.147071	0.0092989	0.0048856	0.00435124	0.00435107	0.00437123		0.000794987	0.144066	0.00504135	0.00136934	0.000795203	0.000809034
1633.41	0.143901	0.147436	0.143477	0.145681	0.153373	0.159764	0.160275		-0.000810046	-0.00120754	-0.00102806	-0.000925011	-0.00101168	-0.00107899	-0.0012605		1633.41	0.00676209	-0.017897	0.000903705	0.0104459	0.00739125	0.00351059		1789.9	1633.41		0.00374001	0.136409	0.0107658	0.00441114	0.00374032	0.00375336	0.00375605		0.004351	0.141359	0.0103998	0.0050267	0.00435135	0.00435106	0.00436753		0.000794987	0.137857	0.0060787	0.00152001	0.000795308	0.000806027
1634.38	0.140734	0.143397	0.139225	0.141214	0.1484	0.154543	0.155035		-0.000951674	-0.00134824	-0.00110849	-0.000954345	-0.000885802	-0.000925204	-0.00114672		1634.38	0.00599831	-0.0183028	0.000688765	0.0101951	0.00714259	0.00349162		1791.26	1634.38		0.00374001	0.131137	0.0121612	0.0045837	0.00374047	0.00375043	0.00375308		0.004351	0.135477	0.0116724	0.00520015	0.00435152	0.00435104	0.00436447		0.000794987	0.131494	0.00729713	0.00170497	0.00079546	0.000803602
1635.34	0.13629	0.137544	0.133501	0.13548	0.142216	0.148057	0.14823		-0.000217056	-0.000251267	-0.000199625	-0.000114648	0.000123498	0.000152386	8.00219e-05		1635.34	0.0048706	-0.0185719	0.000679213	0.0102697	0.00684074	0.00317285		1792.62	1635.34		0.00374001	0.125729	0.0137372	0.00479457	0.00374069	0.00374808	0.00375064		0.004351	0.129466	0.0131248	0.00541205	0.00435177	0.00435103	0.00436196		0.000794987	0.125023	0.00870866	0.0019306	0.00079568	0.00080166
1636.3	0.131496	0.13127	0.127463	0.129536	0.136109	0.141676	0.141434		0.00078428	0.0011778	0.000956457	0.000931338	0.00120592	0.00130024	0.00142664		1636.3	0.00372239	-0.0187322	0.000773607	0.0106287	0.00656777	0.0027571		1793.98	1636.3		0.00374001	0.120222	0.0154941	0.00505057	0.00374101	0.00374621	0.00374863		0.004351	0.12337	0.014761	0.0056692	0.00435212	0.00435102	0.00435989		0.000794987	0.118492	0.0103204	0.00220404	0.000795996	0.000800119
1637.27	0.127811	0.126647	0.122727	0.124821	0.131555	0.136961	0.136504		0.0010608	0.00154577	0.00130317	0.00125461	0.0014143	0.00152403	0.0016938		1637.27	0.00296438	-0.0189533	0.000794628	0.0109326	0.00640578	0.00254365		1795.34	1637.27		0.00374001	0.11465	0.0174275	0.00535939	0.00374145	0.00374475	0.00374699		0.004351	0.117228	0.0165796	0.0059793	0.00435262	0.00435102	0.00435819		0.000794987	0.111944	0.0121343	0.00253331	0.000796446	0.000798905
1638.23	0.125395	0.123855	0.119527	0.121585	0.128641	0.134011	0.133539		0.000649428	0.000951184	0.000881425	0.000862974	0.000874438	0.000951123	0.00104861		1638.23	0.00259025	-0.0191655	0.000757974	0.0109978	0.00637021	0.00252724		1796.71	1638.23		0.00374001	0.109047	0.0195264	0.00572958	0.00374209	0.0037436	0.00374564		0.004351	0.111079	0.0185737	0.00635089	0.00435332	0.00435101	0.00435681		0.000794987	0.105421	0.0141453	0.00292729	0.000797084	0.000797956
1639.2	0.123575	0.121933	0.117165	0.119181	0.12655	0.13196	0.131554		0.000228734	0.00035351	0.000407212	0.000399921	0.000320185	0.000355045	0.0003921		1639.2	0.00240491	-0.0192807	0.000715779	0.0108821	0.00640973	0.00259364		1798.07	1639.2		0.00374001	0.103446	0.0217723	0.00617036	0.00374298	0.00374271	0.00374454		0.004351	0.104959	0.0207285	0.00679317	0.00435431	0.00435101	0.00435568		0.000794987	0.0989631	0.0163397	0.00339555	0.000797981	0.000797221
1640.16	0.121892	0.120244	0.115116	0.117084	0.124671	0.13015	0.129839		8.37426e-05	0.000129734	0.000207793	0.000197682	8.48936e-05	9.25592e-05	0.000102853		1640.16	0.00229112	-0.0193192	0.000668536	0.0106748	0.00647939	0.00268819		1799.43	1640.16		0.00374001	0.0978763	0.0241405	0.0066918	0.00374423	0.00374203	0.00374365		0.004351	0.0989028	0.0230227	0.0073162	0.00435569	0.004351	0.00435476		0.000794987	0.0926066	0.0186956	0.0039485	0.000799235	0.000796656
1641.13	0.120253	0.118634	0.113232	0.11514	0.122826	0.12838	0.128172		9.83417e-05	0.000116747	0.000172799	0.000169403	4.91048e-05	4.19542e-05	3.13223e-05		1641.13	0.00221653	-0.0193318	0.000607765	0.0104307	0.00655313	0.00279297		1800.79	1641.13		0.00374001	0.0923672	0.0265988	0.00730467	0.00374597	0.0037415	0.00374293		0.004351	0.0929415	0.0254272	0.0079307	0.00435761	0.004351	0.00435401		0.000794987	0.0863837	0.0211821	0.0045972	0.000800974	0.000796225
1642.09	0.118723	0.117152	0.111536	0.113374	0.12104	0.126659	0.12655		8.78356e-05	7.63297e-05	0.00010501	0.000127191	4.26497e-06	-1.32134e-05	-5.95137e-05		1642.09	0.00218485	-0.0193736	0.000538654	0.0101813	0.00661923	0.00289107			1642.09			0.086946	0.0291076	0.00802006	0.00374837	0.00374111	0.00374234			0.0871052	0.0279051	0.00864774	0.00436024	0.004351	0.00435341			0.0803256	0.0237581	0.00535302	0.000803372	0.000795898
1643.05	0.117325	0.115801	0.109991	0.111777	0.119299	0.124967	0.124916		-7.58511e-05	-0.00014791	-0.000106605	-4.19518e-05	-0.000159928	-0.000189479	-0.000294416		1643.05	0.00219138	-0.0195067	0.000486166	0.00995765	0.00666793	0.00294951			1643.05			0.0816363	0.0316219	0.00884963	0.00375165	0.00374081	0.00374187			0.0814193	0.0304131	0.00947889	0.00436384	0.004351	0.00435292			0.0744577	0.026375	0.00622783	0.000806655	0.000795653
1644.02	0.115906	0.114366	0.108377	0.110174	0.117427	0.123116	0.123023		-0.000371063	-0.000527274	-0.000389044	-0.000296522	-0.000380834	-0.000430309	-0.000588558		1644.02	0.00219969	-0.0197722	0.000497494	0.00980297	0.00668916	0.00290696			1644.02			0.0764595	0.0340922	0.00980518	0.00375613	0.00374059	0.00374149			0.0759061	0.0329023	0.0104359	0.00436873	0.004351	0.00435253			0.0688018	0.0289769	0.00723358	0.00081112	0.00079547
1644.98	0.114095	0.112376	0.106325	0.108248	0.115133	0.120797	0.12048		-0.000508569	-0.000686057	-0.000436301	-0.000393836	-0.00041017	-0.000483081	-0.000605022		1644.98	0.00212128	-0.0200866	0.00062318	0.00976759	0.00666452	0.00268257			1644.98			0.071436	0.0364644	0.0108981	0.00376218	0.00374043	0.00374119			0.0705866	0.0353186	0.0115301	0.00437532	0.004351	0.00435221			0.0633779	0.0315015	0.00838173	0.000817149	0.000795335
1645.95	0.111605	0.10947	0.103665	0.105792	0.112293	0.117854	0.117138		-0.000165714	-0.000195757	-1.24077e-05	-9.47171e-05	-4.4592e-05	-0.000119248	-8.42921e-05		1645.95	0.00184676	-0.0201936	0.000826424	0.00985069	0.00656119	0.00228395			1645.95			0.066582	0.0386839	0.0121396	0.00377031	0.00374031	0.00374094			0.0654769	0.0376061	0.0127725	0.00438415	0.004351	0.00435196			0.0582007	0.0338841	0.00968346	0.000825237	0.000795236
1646.91	0.10883	0.106207	0.100919	0.103149	0.10933	0.114699	0.113619		0.000450883	0.000648902	0.000583225	0.000422432	0.000497339	0.000454211	0.000638788		1646.91	0.00145391	-0.0199807	0.000930055	0.00993053	0.00636947	0.00191978			1646.91			0.0619113	0.0406966	0.0135402	0.00378115	0.00374022	0.00374074			0.06059	0.0397084	0.0141736	0.00439589	0.004351	0.00435176			0.0532813	0.0360595	0.0111491	0.000836012	0.000795164
1647.88	0.106643	0.103791	0.0989103	0.101036	0.106985	0.112119	0.11091		0.000762914	0.00105227	0.000798789	0.000673907	0.000726195	0.000715334	0.000919719		1647.88	0.00121628	-0.019689	0.000826115	0.00985086	0.00613459	0.00179065			1647.88			0.0574364	0.0424505	0.0151088	0.00379551	0.00374016	0.00374059			0.0559376	0.0415704	0.0157421	0.0044114	0.004351	0.0043516			0.0486289	0.0379641	0.0127872	0.000850267	0.000795112
1648.84	0.10537	0.102634	0.0978523	0.0997461	0.105521	0.110422	0.109306		0.00060137	0.000804092	0.00051881	0.000474004	0.000475029	0.000463483	0.000601824		1648.84	0.00125042	-0.019509	0.000593759	0.00957035	0.00590191	0.00188347			1648.84			0.0531662	0.0438992	0.0168529	0.00381441	0.00374011	0.00374046			0.0515267	0.0431417	0.0174854	0.00443175	0.004351	0.00435147			0.0442481	0.0395405	0.014605	0.000868997	0.000795074
1649.8	0.104733	0.102322	0.0973582	0.0989844	0.104586	0.109251	0.108353		0.000215411	0.000246833	-1.46294e-05	5.45504e-06	-3.45675e-05	-7.03708e-05	-2.49604e-06		1649.8	0.00148336	-0.0195152	0.000326281	0.00916603	0.00566455	0.00210181			1649.8			0.049107	0.045003	0.0187782	0.00383911	0.00374008	0.00374037			0.0473619	0.0443783	0.0194091	0.00445827	0.004351	0.00435137			0.0401407	0.0407394	0.0166076	0.000893441	0.000795048
1650.77	0.104318	0.102277	0.0968695	0.0982478	0.103617	0.108005	0.107392		-0.000209812	-0.000412564	-0.000581416	-0.000508953	-0.000519503	-0.000560759	-0.000568989		1650.77	0.00180502	-0.0198261	7.82427e-05	0.00875739	0.00538817	0.00238679			1650.77			0.0452642	0.0457307	0.0208873	0.00387115	0.00374006	0.00374029			0.0434463	0.0452443	0.0215155	0.00449257	0.004351	0.00435129			0.0363069	0.0415222	0.0187966	0.000925115	0.000795029
1651.73	0.103687	0.101839	0.0957557	0.0969625	0.102055	0.106106	0.105777		-0.000482821	-0.000880342	-0.000793306	-0.000696155	-0.000589119	-0.000570115	-0.000667107		1651.73	0.00203774	-0.0205382	-9.3216e-05	0.0085285	0.00505129	0.00267079			1651.73			0.0416398	0.0460618	0.0231803	0.00391243	0.00374004	0.00374023			0.0397796	0.0457146	0.0238046	0.00453664	0.004351	0.00435122			0.0327431	0.0418635	0.0211715	0.000965875	0.000795016
1652.7	0.102427	0.10027	0.0935689	0.0947214	0.0996406	0.10335	0.103194		-0.000314806	-0.000573517	-0.000225414	-0.000141342	6.58523e-05	0.000193571	4.44362e-05		1652.7	0.00186318	-0.0214154	-0.00014742	0.00869763	0.00470941	0.00284424			1652.7			0.038234	0.0459868	0.0256541	0.00396527	0.00374003	0.00374018			0.0363592	0.0457751	0.026273	0.00459288	0.004351	0.00435117			0.0294438	0.0417519	0.023728	0.00101797	0.000795006
1653.66	0.10071	0.0978357	0.0909871	0.092163	0.097172	0.100686	0.100526		0.000154231	0.000313494	0.000660159	0.000719448	0.000887854	0.00106148	0.000939835		1653.66	0.00125947	-0.0218836	-0.000124109	0.00921121	0.00451406	0.00284017			1653.66			0.0350462	0.0455079	0.028301	0.0040324	0.00374002	0.00374014			0.0331818	0.0454241	0.028913	0.00466412	0.004351	0.00435113			0.0264026	0.0411911	0.0264571	0.00108407	0.000795
1654.62	0.0992779	0.0959691	0.0893725	0.0906357	0.0959315	0.0994731	0.0991683		0.000400416	0.000769047	0.000920679	0.000944579	0.000978589	0.00107986	0.00104128		1654.62	0.000792793	-0.0217099	-3.67963e-05	0.00960133	0.00454152	0.00269526			1654.62			0.0320729	0.0446387	0.0311101	0.00411711	0.00374002	0.00374011			0.0302411	0.0446719	0.0317134	0.00475374	0.004351	0.0043511			0.0236103	0.0401997	0.0293467	0.00116736	0.000794996
1655.59	0.0983511	0.095086	0.0888639	0.090246	0.0958436	0.0995149	0.0990299		0.000316048	0.000564219	0.000555753	0.000536395	0.000464817	0.000465317	0.000498936		1655.59	0.000692369	-0.0211286	8.2154e-05	0.00963004	0.00467134	0.00251494			1655.59			0.0293095	0.0434037	0.0340663	0.00422325	0.00374001	0.00374009			0.0275297	0.0435407	0.034659	0.0048657	0.004351	0.00435108			0.0210566	0.0388094	0.0323803	0.00127159	0.000794993
1656.55	0.0977312	0.0947442	0.0888626	0.090332	0.0961394	0.0999181	0.0993037		0.000166633	0.00023774	0.000167877	0.000129617	1.77157e-05	-2.84495e-05	2.58158e-05		1656.55	0.000803942	-0.0204731	0.000169426	0.00942417	0.00477873	0.00238561			1656.55			0.0267509	0.0418376	0.0371491	0.00435528	0.00374001	0.00374007			0.0250396	0.0420633	0.0377292	0.00500456	0.004351	0.00435106			0.0187309	0.0370649	0.0355358	0.00140106	0.000794991
1657.52	0.0972569	0.0945932	0.0889667	0.0904777	0.0963765	0.100207	0.0995263		7.92885e-05	4.93648e-05	-1.29295e-05	-4.1479e-05	-0.000160962	-0.000211389	-0.000176585		1657.52	0.000989938	-0.0199315	0.000210987	0.00913735	0.00483062	0.00231912			1657.52			0.0243899	0.0399827	0.0403347	0.00451835	0.00374001	0.00374005			0.0227611	0.0402815	0.0409001	0.00517556	0.004351	0.00435104			0.0166208	0.0350196	0.038788	0.00156077	0.000794989
1658.48	0.0968515	0.0944702	0.0890269	0.0905495	0.0964199	0.100251	0.0995398		3.85571e-05	-3.83889e-05	-4.90042e-05	-6.04777e-05	-0.000177987	-0.000224145	-0.000220935		1658.48	0.00118257	-0.0195571	0.000222608	0.0088565	0.00483128	0.00228865			1658.48			0.0222188	0.0378875	0.0435949	0.00471835	0.00374001	0.00374004			0.0206837	0.0382441	0.0441436	0.00538465	0.004351	0.00435103			0.0147137	0.0327341	0.0421071	0.00175637	0.000794989
1659.45	0.0964802	0.0942979	0.0890204	0.090546	0.0962673	0.100056	0.0993137		2.79585e-05	-6.64348e-05	-6.31748e-06	-1.21738e-05	-0.000112557	-0.00016036	-0.000179615		1659.45	0.00134076	-0.0193296	0.000225623	0.00862608	0.00478819	0.00225819			1659.45			0.0202296	0.0356053	0.0468969	0.00496183	0.00374001	0.00374003			0.018797	0.0360051	0.0474266	0.00563842	0.004351	0.00435102			0.0129971	0.0302734	0.0454588	0.00199416	0.000794988
1660.41	0.0961264	0.0940427	0.088998	0.0905279	0.0959903	0.0996895	0.0988892		5.16917e-05	-2.70959e-05	7.17442e-05	5.22304e-05	-1.94827e-06	-5.41055e-05	-6.96809e-05		1660.41	0.00143269	-0.0191716	0.000229897	0.00846593	0.0046992	0.00219971			1660.41			0.018413	0.0331908	0.050205	0.00525612	0.00374001	0.00374003			0.0170896	0.0336207	0.0507136	0.0059442	0.004351	0.00435102			0.0114576	0.0277029	0.048806	0.00228118	0.000794988
1661.37	0.095816	0.0937368	0.0890522	0.0905691	0.0957101	0.0992647	0.0983793		9.49437e-05	7.7925e-05	0.000132516	9.78497e-05	0.000111842	6.6946e-05	7.93758e-05		1661.37	0.0014353	-0.0189819	0.000216833	0.00836944	0.00455455	0.00211461			1661.37			0.0167596	0.0306981	0.0534808	0.00560926	0.00374001	0.00374002			0.0155498	0.0311471	0.0539662	0.00631002	0.004351	0.00435101			0.0100822	0.0250861	0.0521092	0.00262513	0.000794987
1662.34	0.0956088	0.0935068	0.08926	0.0907191	0.0955556	0.0989141	0.097956		0.000111884	0.000180006	0.000131414	0.000106235	0.000174695	0.000154636	0.000193239		1662.34	0.00138968	-0.0187225	0.000159131	0.00830036	0.00435849	0.00204193			1662.34			0.0152602	0.0281802	0.0566824	0.00602983	0.00374001	0.00374002			0.0141664	0.0286393	0.0571428	0.00674432	0.004351	0.00435101			0.00885812	0.0224827	0.0553253	0.00303417	0.000794987
1663.3	0.0955322	0.0934875	0.0896185	0.0909879	0.0956033	0.0987446	0.097758		8.14546e-05	0.000200183	7.5195e-05	7.79275e-05	0.000153808	0.000160703	0.000205506		1663.3	0.00140042	-0.0184482	6.9378e-05	0.00821595	0.00414133	0.00201337			1663.3			0.0139047	0.0256852	0.0597676	0.00652703	0.00374001	0.00374002			0.0129279	0.0261479	0.0602013	0.00725616	0.004351	0.00435101			0.00777281	0.0199452	0.0584115	0.00351706	0.000794987
1664.27	0.0955396	0.0936909	0.0900525	0.0913401	0.0958228	0.0987604	0.097791		3.91011e-05	0.000147662	1.7699e-05	3.9847e-05	7.85408e-05	9.77211e-05	0.000134868		1664.27	0.00153752	-0.0182217	-1.23523e-05	0.00808865	0.00393755	0.00203062			1664.27			0.0126833	0.0232558	0.0626937	0.00711051	0.00374001	0.00374001			0.0118229	0.0237176	0.0630992	0.00785492	0.004351	0.004351			0.00681399	0.0175184	0.0613242	0.00408293	0.000794987
1665.23	0.0955751	0.0940388	0.0904905	0.0917233	0.0961149	0.0988706	0.0979538		2.95704e-05	8.60847e-05	3.30128e-06	2.8692e-05	1.8264e-05	3.6811e-05	5.97638e-05		1665.23	0.00178976	-0.0180745	-6.71471e-05	0.00792207	0.00375569	0.00208324			1665.23			0.0115866	0.0209293	0.0654172	0.00778992	0.00374001	0.00374001			0.0108406	0.0213878	0.0657935	0.00854989	0.004351	0.004351			0.00597024	0.0152385	0.06402	0.00474088	0.000794987
1666.2	0.0956275	0.0944656	0.0909204	0.0921252	0.0964073	0.0990006	0.0981607		6.05007e-05	3.7635e-05	2.95742e-05	4.77684e-05	9.85106e-06	2.53502e-05	2.55121e-05		1666.2	0.00211083	-0.0180175	-9.52436e-05	0.0077416	0.00359332	0.00216008			1666.2			0.010605	0.018735	0.0678973	0.00857508	0.00374001	0.00374001			0.00997032	0.0191895	0.0682437	0.00935043	0.004351	0.004351			0.0052304	0.0131323	0.0664579	0.00550014	0.000794987
1667.16	0.095737	0.0949345	0.0913798	0.0925777	0.0967024	0.0991466	0.0983845		0.000100781	-1.90085e-05	5.57807e-05	5.50398e-05	2.66791e-05	4.12702e-05	1.30843e-05		1667.16	0.00243012	-0.0180286	-0.000102109	0.00758618	0.00344424	0.00223792			1667.16			0.00972922	0.0166953	0.0700954	0.00947553	0.00374001	0.00374001			0.00920197	0.0171465	0.0704116	0.0102655	0.004351	0.004351			0.00458398	0.011217	0.0685998	0.00636959	0.000794987
1668.12	0.0959579	0.0953909	0.09191	0.0931046	0.0970335	0.0993446	0.0986292		9.58324e-05	-7.41963e-05	4.24372e-05	1.98864e-05	2.58414e-05	4.19372e-05	-6.08517e-06		1668.12	0.00264086	-0.0180247	-0.000105358	0.00748259	0.00331109	0.00228461			1668.12			0.0089505	0.014826	0.0719759	0.0104999	0.00374001	0.00374001			0.00852606	0.0152754	0.0722619	0.0113031	0.004351	0.004351			0.00402138	0.00950234	0.0704106	0.00735724	0.000794987
1669.09	0.0963023	0.0957542	0.0924944	0.0936544	0.097398	0.0995891	0.0988654		1.38792e-05	-7.37171e-05	-4.14761e-06	-1.76796e-05	1.64934e-05	3.9952e-05	-1.03307e-05		1669.09	0.00264854	-0.0179138	-0.000140035	0.00744293	0.00319115	0.00227633			1669.09			0.00826026	0.0131355	0.0735082	0.0116562	0.00374001	0.00374001			0.00793344	0.0135854	0.0737645	0.0124703	0.004351	0.004351			0.00353344	0.00798974	0.0718608	0.00847034	0.000794987
1670.05	0.0966718	0.0960195	0.0930698	0.0941641	0.0977633	0.0998566	0.0990728		-8.99756e-05	-1.85141e-05	-4.92774e-05	-1.5156e-05	2.70148e-05	5.79494e-05	1.82967e-05		1670.05	0.0025378	-0.0177201	-0.000205676	0.00745219	0.00309325	0.00221623			1670.05			0.00765036	0.0116264	0.0746667	0.0129509	0.00374001	0.00374001			0.00741558	0.0120792	0.0748946	0.0137729	0.004351	0.004351			0.00311175	0.00667436	0.0729262	0.00971479	0.000794987
1671.02	0.0969229	0.096279	0.0935909	0.0946588	0.0981585	0.10019	0.0993066		-0.000120247	1.59154e-05	-8.24764e-05	-1.18752e-05	2.52654e-05	4.87863e-05	2.54858e-05		1671.02	0.00252489	-0.0175474	-0.000232089	0.00746993	0.0030319	0.00211618			1671.02			0.00711326	0.0102963	0.0754317	0.0143885	0.00374001	0.00374001			0.00696469	0.0107547	0.0756326	0.015214	0.004351	0.004351			0.0027487	0.0055467	0.0735884	0.0110944	0.000794987
1671.98	0.0970252	0.0965739	0.0940286	0.0951591	0.0985986	0.100598	0.0995935		-7.03091e-05	-9.87899e-06	-0.000118249	-6.13783e-05	-3.42993e-05	-3.43973e-05	-3.91017e-05		1671.98	0.00267084	-0.0174344	-0.000169509	0.00744905	0.00299914	0.0019958			1671.98			0.00664175	0.00913834	0.0757904	0.0159715	0.00374001	0.00374001			0.00657338	0.00960449	0.0759662	0.0167953	0.004351	0.004351			0.00243722	0.00459307	0.0738364	0.0126111	0.000794987
1672.95	0.0970615	0.0968675	0.0943508	0.0956091	0.0990157	0.100982	0.0998563		-2.80883e-05	-7.81669e-05	-0.000170356	-0.000161597	-0.000140069	-0.000164308	-0.000152936		1672.95	0.00286551	-0.0173837	-4.17385e-05	0.00738714	0.00296673	0.00187387			1672.95			0.00622906	0.00814221	0.0757364	0.0176999	0.00374001	0.00374001			0.0062349	0.00861803	0.0758895	0.0185156	0.004351	0.004351			0.00217092	0.00379734	0.0736658	0.0142644	0.000794987
1673.91	0.0970957	0.0970889	0.0945049	0.095899	0.0992903	0.101195	0.0999674		-6.11365e-05	-0.000159538	-0.000226876	-0.000267744	-0.0002393	-0.000272414	-0.000250851		1673.91	0.00299115	-0.0174123	9.41428e-05	0.00732072	0.00290464	0.00177241			1673.91			0.00586909	0.00729556	0.0752708	0.0195701	0.00374001	0.00374001			0.00594316	0.00778249	0.0754041	0.02037	0.004351	0.004351			0.0019441	0.00314227	0.0730795	0.0160503	0.000794987
1674.87	0.0970855	0.0971433	0.0944169	0.0959005	0.0993043	0.101109	0.0998067		-0.000140027	-0.000205442	-0.000237192	-0.000308629	-0.000268849	-0.00029161	-0.000261393		1674.87	0.00300209	-0.0175173	0.00018365	0.0072838	0.0028046	0.0016978			1674.87			0.00555605	0.00658423	0.0744015	0.0215758	0.00374001	0.00374001			0.00569253	0.00708318	0.0745181	0.0223511	0.004351	0.004351			0.00175157	0.00260993	0.0720877	0.0179622	0.000794987
1675.84	0.0969191	0.0969657	0.0940583	0.0955526	0.0990147	0.100692	0.0993531		-0.000172212	-0.000168264	-0.000159479	-0.000236361	-0.000199578	-0.000202017	-0.000159701		1675.84	0.0029355	-0.0176438	0.000194321	0.00727022	0.00267769	0.00166077			1675.84			0.00528465	0.00599336	0.0731431	0.023707	0.00374001	0.00374001			0.0054779	0.00650474	0.0732464	0.0244476	0.004351	0.004351			0.00158871	0.00218285	0.0707069	0.0199901	0.000794987
1676.8	0.0965465	0.0965973	0.0935163	0.0949396	0.0985056	0.100057	0.0987294		-0.000107995	-6.21973e-05	-2.47825e-05	-9.00094e-05	-7.95865e-05	-6.84298e-05	-1.24404e-05		1676.8	0.00286698	-0.0177117	0.00012329	0.00723451	0.00255144	0.00167241			1676.8			0.00505013	0.00550817	0.0715173	0.0259492	0.00374001	0.00374001			0.00529477	0.00603196	0.0716109	0.0266442	0.004351	0.004351			0.00145147	0.00184461	0.0689607	0.0221196	0.000794987
1677.77	0.0960503	0.0961694	0.0929538	0.0942408	0.0979273	0.0993683	0.0981202		1.6448e-06	3.85492e-05	8.3781e-05	3.38685e-05	-1.09799e-06	6.36058e-06	6.93522e-05		1677.77	0.00284095	-0.0176789	-1.30303e-05	0.00713419	0.00244097	0.00175185			1677.77			0.00484808	0.00511416	0.0695507	0.0282847	0.00374001	0.00374001			0.005139	0.00564994	0.0696384	0.0289222	0.004351	0.004351			0.0013362	0.00158007	0.0668778	0.0243334	0.000794987
1678.73	0.0955719	0.0958025	0.0924948	0.0935968	0.097374	0.0987169	0.0976242		5.57167e-05	5.54163e-05	9.77105e-05	6.1242e-05	-3.4593e-05	-4.99449e-05	3.85861e-06		1678.73	0.00285014	-0.017572	-0.000197978	0.00696203	0.00234289	0.00190724			1678.73			0.00467454	0.00479769	0.0672753	0.0306922	0.00374001	0.00374001			0.00500693	0.00534476	0.0673608	0.0312597	0.004351	0.004351			0.00123972	0.00137572	0.0644917	0.0266107	0.000794987
1679.69	0.0951843	0.0955273	0.0921615	0.0930415	0.0968203	0.0980544	0.0971875		-3.0841e-05	-7.86934e-05	-2.78369e-05	-4.76198e-05	-0.000222024	-0.000279713	-0.000264269		1679.69	0.00286873	-0.0174593	-0.000420032	0.00673822	0.00223409	0.00213303			1679.69			0.00452597	0.00454632	0.0647278	0.0331457	0.00374001	0.00374001			0.00489536	0.00510375	0.064815	0.0336302	0.004351	0.004351			0.00115927	0.00121985	0.0618406	0.0289264	0.000794987
1680.66	0.0948163	0.0952294	0.0918407	0.0924756	0.0960885	0.0971614	0.0965577		-0.00028773	-0.000409567	-0.000320836	-0.000315072	-0.000567852	-0.000681838	-0.000748708		1680.66	0.00286584	-0.0174192	-0.00066512	0.00648919	0.00207295	0.0023963			1680.66			0.00439916	0.0043488	0.0619474	0.0356168	0.00374001	0.00374001			0.00480139	0.00491554	0.06204	0.0360052	0.004351	0.004351			0.00109241	0.0011024	0.0589651	0.0312533	0.000794987
1681.62	0.094191	0.0945705	0.0912346	0.0916284	0.0948097	0.0956061	0.0952211		-0.000565808	-0.000794718	-0.000679919	-0.000646344	-0.000891988	-0.00103558	-0.00120806		1681.62	0.00278312	-0.0174988	-0.000906165	0.00623233	0.00179646	0.00261491			1681.62			0.00429124	0.00419525	0.0589756	0.0380742	0.00374001	0.00374001			0.00472251	0.00477017	0.059077	0.0383536	0.004351	0.004351			0.00103703	0.00101496	0.0559075	0.0335614	0.000794987
1682.59	0.0929059	0.0930181	0.0898805	0.0900713	0.0925163	0.0928634	0.0925192		-0.000502142	-0.00076739	-0.000748735	-0.000690703	-0.000737153	-0.000807225	-0.0010208		1682.59	0.00249005	-0.0176657	-0.0011092	0.00597819	0.00134705	0.00265585			1682.59			0.0041997	0.00407718	0.0558558	0.0404835	0.00374001	0.00374001			0.00465652	0.00465915	0.0559694	0.0406417	0.004351	0.004351			0.00099133	0.000950663	0.0527121	0.035818	0.000794987
1683.55	0.0909309	0.0904348	0.0875661	0.0876081	0.0892166	0.089001	0.0884442		-1.4272e-05	-0.000121881	-0.000287415	-0.000202563	5.53894e-05	0.000155484	2.94419e-05		1683.55	0.00188932	-0.0178745	-0.001258	0.00577213	0.000784444	0.00244316			1683.55			0.00412228	0.00398733	0.0526308	0.0428098	0.00374001	0.00374001			0.0046015	0.00457529	0.0527597	0.0428355	0.004351	0.004351			0.000953744	0.000903948	0.0494221	0.03799	0.000794987
1684.52	0.0889836	0.0877371	0.084905	0.0848838	0.085982	0.0853228	0.084418		0.000389374	0.000515088	0.000310634	0.000401783	0.000783452	0.000996226	0.00101071		1684.52	0.001175	-0.0181617	-0.00132116	0.0056892	0.000340872	0.00209514			1684.52			0.004057	0.00391969	0.0493427	0.0450171	0.00374001	0.00374001			0.00455575	0.00451263	0.0494895	0.0449003	0.004351	0.004351			0.000922936	0.00087041	0.0460796	0.0400436	0.000794987
1685.48	0.0876105	0.0858115	0.0827293	0.0827588	0.0838325	0.0830053	0.0818038		0.000339165	0.000546024	0.000501226	0.000547535	0.000773124	0.000938626	0.00102461		1685.48	0.000633509	-0.0184279	-0.00127042	0.00568587	0.000172806	0.00179856			1685.48			0.00400213	0.0038693	0.0460325	0.0470693	0.00374001	0.00374001			0.00451786	0.00446632	0.0461996	0.0468016	0.004351	0.004351			0.000897776	0.000846622	0.0427258	0.0419447	0.000794987
1686.44	0.0866159	0.0845166	0.081155	0.0812865	0.0825701	0.0817559	0.0803765		7.91348e-05	0.000211866	0.000328578	0.000309245	0.000300299	0.000343699	0.000413308		1686.44	0.000282327	-0.0185169	-0.00116852	0.00564466	0.000185786	0.00162065			1686.44			0.00395615	0.00383215	0.0427382	0.0489317	0.00374001	0.00374001			0.00448657	0.00443246	0.0429275	0.0485071	0.004351	0.004351			0.000877297	0.000829948	0.0393983	0.0436612	0.000794987
1687.41	0.0856443	0.0833724	0.0798823	0.0800847	0.0815308	0.080754	0.079277		-5.56113e-05	-1.83804e-05	0.000144692	8.88159e-05	-5.02412e-05	-8.73064e-05	-6.44534e-05		1687.41	9.26126e-06	-0.0184267	-0.00109761	0.00551851	0.000223178	0.00152294			1687.41			0.00391773	0.00380504	0.0394944	0.0505721	0.00374001	0.00374001			0.00446081	0.00440797	0.0397074	0.0499867	0.004351	0.004351			0.000860684	0.000818396	0.0361311	0.045163	0.000794987
1688.37	0.0845626	0.0821434	0.0787064	0.0789132	0.0803508	0.0795551	0.0780013		-1.98599e-05	-3.35131e-05	8.82597e-05	3.45653e-05	-0.000112263	-0.0001618	-0.000168969		1688.37	-0.000258551	-0.0182295	-0.00109321	0.00531968	0.000204297	0.00144621			1688.37			0.00388573	0.00378547	0.036333	0.0519606	0.00374001	0.00374001			0.00443967	0.00439045	0.0365709	0.0512133	0.004351	0.004351			0.000847255	0.00081049	0.0329556	0.0464228	0.000794987
1689.34	0.0834539	0.0808597	0.0776032	0.0777549	0.079021	0.0781463	0.0765031		4.76257e-05	3.57605e-05	8.07708e-05	5.31252e-05	-3.37504e-05	-5.40037e-05	-6.0462e-05		1689.34	-0.000544299	-0.0179983	-0.0011483	0.00508133	0.000125289	0.00135681			1689.34			0.00385915	0.00377148	0.0332812	0.0530718	0.00374001	0.00374001			0.00442239	0.00437804	0.0335447	0.0521641	0.004351	0.004351			0.000836438	0.000805141	0.029898	0.0474175	0.000794987
1690.3	0.0824285	0.0796363	0.0766021	0.0766695	0.0776767	0.0767013	0.0749588		2.68213e-06	3.22473e-05	5.00296e-07	6.49584e-06	-1.06913e-05	6.45484e-06	2.14898e-05		1690.3	-0.00082553	-0.0177905	-0.00123267	0.00484152	2.4663e-05	0.00125753			1690.3			0.00383715	0.00376159	0.0303617	0.0538851	0.00374001	0.00374001			0.0044083	0.00436935	0.030651	0.0528215	0.004351	0.004351			0.000827752	0.000801564	0.0269801	0.0481284	0.000794987
1691.27	0.0814529	0.0784901	0.0756408	0.0756312	0.0763719	0.0753183	0.0734939		-0.000204545	-0.000123007	-0.000210574	-0.000174655	-0.000150648	-0.000112322	-7.67876e-05		1691.27	-0.00105346	-0.0176492	-0.00130958	0.00463263	-5.36136e-05	0.00117557			1691.27			0.00381898	0.00375467	0.0275936	0.0543848	0.00374001	0.00374001			0.00439685	0.00436333	0.0279088	0.0531727	0.004351	0.004351			0.000820803	0.0007992	0.0242202	0.0485418	0.000794987
1692.23	0.0803043	0.0772581	0.0744957	0.0744475	0.0749569	0.0738706	0.0720065		-0.000518603	-0.000409272	-0.000508674	-0.000451832	-0.000424293	-0.000389961	-0.000354941		1692.23	-0.00117914	-0.017617	-0.00134815	0.0044734	-8.63868e-05	0.00113598			1692.23			0.00380404	0.00374987	0.0249911	0.0545614	0.00374001	0.00374001			0.00438758	0.00435921	0.0253318	0.0532111	0.004351	0.004351			0.000815262	0.000797657	0.0216312	0.04865	0.000794987
1693.19	0.0786333	0.0756284	0.0728341	0.0728069	0.0731189	0.0720397	0.0701795		-0.000806095	-0.000727541	-0.00076676	-0.000701579	-0.000692468	-0.000683311	-0.000677021		1693.19	-0.00117443	-0.0177165	-0.00132718	0.00436517	-7.92123e-05	0.00113979			1693.19			0.00379177	0.00374658	0.0225639	0.0544116	0.00374001	0.00374001			0.00438009	0.0043564	0.0229295	0.0529359	0.004351	0.004351			0.000810859	0.00079666	0.0192221	0.0484508	0.000794987
1694.16	0.0761058	0.0732428	0.0703547	0.0704184	0.0705402	0.06948	0.0676344		-0.000908635	-0.000925958	-0.0008406	-0.000787933	-0.000793717	-0.000820388	-0.000854662		1694.16	-0.00106408	-0.0178931	-0.00123627	0.00428423	-6.01073e-05	0.0011543			1694.16			0.00378174	0.00374434	0.0203187	0.0539381	0.00374001	0.00374001			0.00437407	0.00435452	0.0207084	0.0523524	0.004351	0.004351			0.000807372	0.000796024	0.0169985	0.047948	0.000794987
1695.12	0.0725898	0.0698566	0.0669624	0.0671784	0.0670974	0.0660292	0.0641549		-0.000753207	-0.000856516	-0.000677542	-0.000667671	-0.000672649	-0.000731475	-0.000774295		1695.12	-0.000951779	-0.0179787	-0.00108405	0.00418651	-6.8181e-05	0.00112565			1695.12			0.00377355	0.00374284	0.0182578	0.0531502	0.00374001	0.00374001			0.00436924	0.00435327	0.0186704	0.0514718	0.004351	0.004351			0.00080462	0.000795622	0.0149617	0.0471514	0.000794987
1696.09	0.0682734	0.0655237	0.0628551	0.0632414	0.0629511	0.0618106	0.0598396		-0.000457585	-0.000512144	-0.000398112	-0.000450921	-0.00044319	-0.000514499	-0.000497686		1696.09	-0.000960015	-0.017804	-0.000913716	0.00404441	-0.000140514	0.00102905			1696.09			0.0037669	0.00374184	0.0163801	0.0520627	0.00374001	0.00374001			0.00436537	0.00435245	0.0168144	0.0503105	0.004351	0.004351			0.000802455	0.000795372	0.0131098	0.0460758	0.000794987
1697.05	0.0635343	0.0606588	0.058386	0.0588846	0.0583889	0.0570965	0.0550277		-0.00022546	-0.000105012	-0.000192763	-0.000282099	-0.000238938	-0.000288596	-0.000181624		1697.05	-0.00105724	-0.0174522	-0.00080144	0.00389728	-0.000292454	0.000931245			1697.05			0.0037615	0.00374118	0.0146825	0.050696	0.00374001	0.00374001			0.00436229	0.00435192	0.015137	0.0488905	0.004351	0.004351			0.000800758	0.000795218	0.011439	0.0447416	0.000794987
1698.02	0.0586117	0.0557561	0.0537697	0.0542673	0.0535936	0.0520875	0.0500476		-5.85091e-05	0.000162736	-6.70432e-05	-0.00012412	-1.60816e-05	-9.75027e-06	0.000119759		1698.02	-0.0010242	-0.0172604	-0.0008024	0.00384407	-0.000506156	0.000960101			1698.02			0.00375714	0.00374075	0.0131586	0.0490755	0.00374001	0.00374001			0.00435985	0.00435157	0.013632	0.0472376	0.004351	0.004351			0.000799432	0.000795124	0.00994213	0.0431732	0.000794987
1698.98	0.0535782	0.0510408	0.0490459	0.0494697	0.0487296	0.0470142	0.0451667		0.000222549	0.000347189	0.000161232	0.000178334	0.000322911	0.000388203	0.000442867		1698.98	-0.000748048	-0.0173936	-0.000876174	0.00394208	-0.00071536	0.00115243			1698.98			0.00375363	0.00374048	0.0118005	0.0472299	0.00374001	0.00374001			0.00435791	0.00435135	0.0122911	0.0453809	0.004351	0.004351			0.0007984	0.000795067	0.00861069	0.0413985	0.000794987
1699.94	0.0487173	0.0466394	0.0444239	0.0448045	0.0441771	0.0423306	0.0407268		0.000592139	0.000547396	0.000511637	0.000574684	0.000666365	0.000756056	0.000721613		1699.94	-0.000378745	-0.0176823	-0.00091939	0.0041448	-0.000846472	0.00139617			1699.94			0.0037508	0.0037403	0.0105988	0.0451921	0.00374001	0.00374001			0.00435638	0.00435122	0.0111052	0.0433531	0.004351	0.004351			0.000797599	0.000795033	0.00743494	0.0394488	0.000794987
1700.91	0.0445136	0.0428117	0.0403586	0.0407761	0.0403672	0.0384901	0.0370692		0.000775322	0.000649283	0.000730104	0.000789578	0.00078044	0.000855091	0.000789396		1700.91	-9.88407e-05	-0.0179095	-0.000882499	0.00434954	-0.000877098	0.00157914			1700.91			0.00374854	0.00374019	0.00954286	0.0429963	0.00374001	0.00374001			0.00435517	0.00435113	0.0100635	0.0411877	0.004351	0.004351			0.00079698	0.000795014	0.00640378	0.0373568	0.000794987
1701.87	0.0411927	0.0397122	0.0371323	0.0376481	0.037431	0.035603	0.0342848		0.000620057	0.000511024	0.000621531	0.000658843	0.000585702	0.000624606	0.000573414		1701.87	4.67517e-05	-0.017991	-0.000784193	0.00448154	-0.000828024	0.00168176			1701.87			0.00374673	0.00374012	0.00862132	0.0406783	0.00374001	0.00374001			0.00435423	0.00435108	0.00915479	0.0389192	0.004351	0.004351			0.000796502	0.000795002	0.00550556	0.0351559	0.000794987
1702.84	0.0385515	0.0371796	0.0345989	0.035248	0.0351313	0.033391	0.0321222		0.000253631	0.00018959	0.000271627	0.000288571	0.000213512	0.000214235	0.000185135		1702.84	9.98999e-05	-0.0179575	-0.000650925	0.00453653	-0.000740233	0.0017312			1702.84			0.00374529	0.00374007	0.0078227	0.0382744	0.00374001	0.00374001			0.00435349	0.00435104	0.00836756	0.0365826	0.004351	0.004351			0.000796135	0.000794995	0.00472862	0.0328806	0.000794987
1703.8	0.0361495	0.0348292	0.0323333	0.0331336	0.0330321	0.0313782	0.03013		-6.4627e-05	-9.85232e-05	-6.5701e-05	-6.92849e-05	-0.000105425	-0.000133601	-0.000148062		1703.8	0.000104203	-0.0178736	-0.000499749	0.00455311	-0.000653957	0.00175185			1703.8			0.00374415	0.00374005	0.0071352	0.0358199	0.00374001	0.00374001			0.00435292	0.00435102	0.00769013	0.0342111	0.004351	0.004351			0.000795854	0.000794992	0.00406103	0.0305639	0.000794987
1704.76	0.0336048	0.032306	0.0299313	0.0308797	0.0307532	0.0291527	0.0279101		-0.000127237	-0.000142879	-0.000163502	-0.000186651	-0.000169001	-0.000205755	-0.00021287		1704.76	7.62526e-05	-0.0177903	-0.000351575	0.00457806	-0.000600479	0.00175742			1704.76			0.00374325	0.00374003	0.00654726	0.0333485	0.00374001	0.00374001			0.00435247	0.00435101	0.00711101	0.0318365	0.004351	0.004351			0.00079564	0.00079499	0.00349116	0.028237	0.000794987
1705.73	0.0308485	0.029552	0.0272763	0.0283467	0.0282147	0.0266222	0.0253781		7.08054e-05	7.82053e-05	2.21657e-05	-1.14399e-05	4.91954e-05	2.93837e-05	2.65164e-05		1705.73	2.6615e-05	-0.0177453	-0.000229641	0.00464394	-0.000592591	0.00175595			1705.73			0.00374253	0.00374002	0.00604789	0.0308924	0.00374001	0.00374001			0.00435212	0.00435101	0.00661931	0.0294887	0.004351	0.004351			0.000795477	0.000794988	0.00300803	0.02593	0.000794987
1706.69	0.0281499	0.0268608	0.0246139	0.0257691	0.0257019	0.0240941	0.0228423		0.000321485	0.000356807	0.000309611	0.000275419	0.000346823	0.000355902	0.000361226		1706.69	-1.51779e-05	-0.0177494	-0.000144822	0.00475209	-0.000607744	0.00174821			1706.69			0.00374197	0.00374002	0.0056265	0.0284804	0.00374001	0.00374001			0.00435185	0.004351	0.00620455	0.027194	0.004351	0.004351			0.000795354	0.000794988	0.00260108	0.0236693	0.000794987
1707.66	0.0258313	0.0245877	0.0223117	0.0235177	0.0235966	0.0219861	0.0207287		0.000413281	0.000467136	0.000461862	0.000429108	0.000478419	0.00050699	0.000526532		1707.66	-1.42381e-05	-0.0177573	-9.39552e-05	0.00487016	-0.000610472	0.00174256			1707.66			0.00374153	0.00374001	0.00527319	0.0261378	0.00374001	0.00374001			0.00435165	0.004351	0.00585692	0.0249754	0.004351	0.004351			0.000795261	0.000794987	0.0022605	0.0214782	0.000794987
1708.62	0.0239815	0.0228428	0.0205382	0.0217633	0.02204	0.0204613	0.0192162		0.000324642	0.000379214	0.000406115	0.00037298	0.000388816	0.000419128	0.0004533		1708.62	4.57983e-05	-0.0177038	-7.48384e-05	0.00495952	-0.000578694	0.00175495			1708.62			0.00374118	0.00374001	0.00497894	0.0238872	0.00374001	0.00374001			0.00435149	0.004351	0.00556752	0.0228531	0.004351	0.004351			0.00079519	0.000794987	0.00197736	0.0193773	0.000794987
1709.59	0.0224678	0.0214919	0.0191974	0.0204081	0.020894	0.01938	0.0181824		0.000177419	0.00021868	0.000243824	0.000212541	0.000205187	0.000226879	0.000269497		1709.59	0.000160276	-0.0175687	-8.92834e-05	0.0050038	-0.000514071	0.00180237			1709.59			0.00374091	0.00374001	0.00473544	0.0217466	0.00374001	0.00374001			0.00435137	0.004351	0.00532811	0.0208427	0.004351	0.004351			0.000795138	0.000794987	0.00174347	0.0173826	0.000794987
1710.55	0.0211121	0.0203417	0.0180898	0.0192524	0.0199353	0.0185069	0.0174004		8.13734e-05	0.000102769	0.000100698	7.96449e-05	6.52504e-05	7.8413e-05	0.000120095		1710.55	0.000315511	-0.0173812	-0.000137393	0.00500955	-0.000428399	0.0018935			1710.55			0.0037407	0.00374001	0.0045352	0.0197299	0.00374001	0.00374001			0.00435128	0.004351	0.0051313	0.0189563	0.004351	0.004351			0.000795098	0.000794987	0.00155147	0.015507	0.000794987
1711.51	0.0198145	0.0192709	0.0170615	0.0181518	0.0190143	0.0176834	0.016711		6.13926e-05	6.00435e-05	2.37724e-05	2.60933e-05	1.36097e-05	2.18544e-05	4.99866e-05		1711.51	0.000494943	-0.017187	-0.000209744	0.00498906	-0.000330903	0.00202757			1711.51			0.00374054	0.00374001	0.00437162	0.0178483	0.00374001	0.00374001			0.00435121	0.004351	0.00497059	0.0172029	0.004351	0.004351			0.000795069	0.000794987	0.0013949	0.0137599	0.000794987
1712.48	0.0185688	0.0182517	0.0160475	0.0170634	0.0180939	0.0168684	0.0160617		7.23323e-05	4.11343e-05	-1.91302e-05	2.05464e-05	4.11597e-06	5.27318e-06	3.86612e-07		1712.48	0.000681899	-0.0170271	-0.000284161	0.00495277	-0.000225454	0.00219329			1712.48			0.00374041	0.00374001	0.00423882	0.0161082	0.00374001	0.00374001			0.00435115	0.004351	0.00484016	0.0155874	0.004351	0.004351			0.000795047	0.000794987	0.00126801	0.012147	0.000794987
1713.44	0.0174073	0.01729	0.0150243	0.0160033	0.0171914	0.0160767	0.015436		4.50205e-05	-3.39165e-05	-8.50493e-05	-1.15993e-05	-6.41676e-05	-8.85137e-05	-0.000145648		1713.44	0.000855596	-0.0169374	-0.000320921	0.00491064	-0.000114756	0.00235934			1713.44			0.00374032	0.00374001	0.00413168	0.014513	0.00374001	0.00374001			0.00435111	0.004351	0.00473496	0.0141119	0.004351	0.004351			0.000795031	0.000794987	0.00116582	0.0106709	0.000794987
1714.41	0.0163155	0.0163262	0.0139326	0.0149603	0.0162714	0.0152535	0.0147207		-4.19251e-05	-0.000174036	-0.000170014	-0.000114082	-0.000263148	-0.000345047	-0.00044143		1714.41	0.000974818	-0.0169515	-0.000272222	0.00488347	-1.78805e-05	0.00246716			1714.41			0.00374024	0.00374001	0.00404579	0.0130636	0.00374001	0.00374001			0.00435108	0.004351	0.00465067	0.0127759	0.004351	0.004351			0.000795019	0.000794987	0.00108405	0.00933169	0.000794987
1715.37	0.0151808	0.0151735	0.0126508	0.0138125	0.0151145	0.0141185	0.0135744		-9.10484e-05	-0.000215894	-0.00015542	-0.000183709	-0.00042659	-0.00056114	-0.000640076		1715.37	0.000965063	-0.017102	-0.000138297	0.00490265	4.00693e-06	0.00245592			1715.37			0.00374019	0.00374001	0.00397738	0.0117574	0.00374001	0.00374001			0.00435106	0.004351	0.00458355	0.0115761	0.004351	0.004351			0.00079501	0.000794987	0.00101902	0.00812679	0.000794987
1716.34	0.0138951	0.0137046	0.0111416	0.012405	0.0133991	0.0122612	0.0116099		1.17221e-05	-1.37407e-05	4.78187e-05	-3.52417e-05	-0.000190815	-0.000287927	-0.000314326		1716.34	0.000798441	-0.0174392	-3.65557e-05	0.00498664	-0.000137904	0.00234878			1716.34			0.00374014	0.00374001	0.00392321	0.0105899	0.00374001	0.00374001			0.00435104	0.004351	0.00453042	0.0105073	0.004351	0.004351			0.000795004	0.000794987	0.000967618	0.00705147	0.000794987
1717.3	0.0125909	0.0121934	0.00965958	0.0108908	0.0113338	0.00991838	0.00914864		0.000183763	0.000258376	0.000292124	0.000257734	0.000365001	0.000391624	0.000396384		1717.3	0.000608464	-0.0179276	-6.88291e-05	0.00511888	-0.000415427	0.00223026			1717.3			0.00374011	0.00374001	0.0038806	0.00955491	0.00374001	0.00374001			0.00435103	0.004351	0.00448865	0.00956307	0.004351	0.004351			0.000794999	0.000794987	0.000927254	0.00609971	0.000794987
1718.26	0.0115222	0.011028	0.00854545	0.00971231	0.00976585	0.00811948	0.00723826		0.000242196	0.000333781	0.00035144	0.000382101	0.000649907	0.00076238	0.000781689		1718.26	0.00051928	-0.018271	-0.000133132	0.00525041	-0.000646376	0.00211878			1718.26			0.00374008	0.00374001	0.00384728	0.00864467	0.00374001	0.00374001			0.00435102	0.004351	0.00445599	0.00873537	0.004351	0.004351			0.000794996	0.000794987	0.000895748	0.00526388	0.000794987
1719.23	0.0107365	0.0102467	0.00784006	0.00900314	0.00901527	0.0072869	0.00630518		0.000167122	0.000223964	0.000225669	0.000254796	0.000460663	0.000560305	0.000598352		1719.23	0.000511566	-0.0182803	-0.00013692	0.00532135	-0.000728367	0.00201828			1719.23			0.00374006	0.00374001	0.00382139	0.00785031	0.00374001	0.00374001			0.00435101	0.004351	0.00443062	0.00801538	0.004351	0.004351			0.000794993	0.000794987	0.000871306	0.00453554	0.000794987
1720.19	0.0101185	0.00968648	0.00735786	0.0085508	0.00873412	0.00702917	0.00599057		6.51358e-05	8.77432e-05	7.36632e-05	6.90173e-05	0.000136125	0.000181203	0.000224873		1720.19	0.000541974	-0.0180762	-0.00010706	0.00532618	-0.000704953	0.0019614			1720.19			0.00374005	0.00374001	0.00380139	0.00716258	0.00374001	0.00374001			0.00435101	0.004351	0.00441104	0.00739405	0.004351	0.004351			0.000794991	0.000794987	0.000852463	0.00390588	0.000794987
1721.16	0.00955098	0.00919598	0.00692556	0.00813705	0.00854095	0.00689821	0.00585278		7.35622e-06	8.56203e-06	-5.70321e-06	-3.09684e-05	-5.99933e-05	-5.6682e-05	-2.97929e-05		1721.16	0.000587378	-0.0178294	-8.8505e-05	0.00529781	-0.00064274	0.00195457			1721.16			0.00374004	0.00374001	0.00378605	0.00657164	0.00374001	0.00374001			0.00435101	0.004351	0.00439601	0.00686186	0.004351	0.004351			0.00079499	0.000794987	0.000838025	0.00336562	0.000794987
1722.12	0.00897574	0.00869597	0.00646694	0.00766737	0.00824823	0.00666501	0.00564037		3.04636e-06	-4.00722e-06	-8.68467e-06	-3.70236e-05	-0.000104624	-0.000120268	-0.000116824		1722.12	0.000635133	-0.0176296	-9.95723e-05	0.0052656	-0.00058322	0.00197536			1722.12			0.00374003	0.00374001	0.00377434	0.00606766	0.00374001	0.00374001			0.004351	0.004351	0.00438455	0.00640941	0.004351	0.004351			0.000794989	0.000794987	0.000827028	0.00290552	0.000794987
1723.09	0.00839519	0.00817947	0.00599005	0.0071489	0.00782786	0.00628399	0.00527941		2.98145e-05	2.7977e-05	2.63344e-05	3.6574e-06	-5.72222e-05	-7.36747e-05	-8.27198e-05		1723.09	0.000681027	-0.0175	-0.00014115	0.00524491	-0.000543868	0.00199542			1723.09			0.00374002	0.00374001	0.00376546	0.00564115	0.00374001	0.00374001			0.004351	0.004351	0.00437587	0.00602771	0.004351	0.004351			0.000794989	0.000794987	0.000818706	0.00251669	0.000794987
1724.05	0.00784544	0.00768944	0.00554303	0.00663759	0.007345	0.00582094	0.00482112		5.51148e-05	6.74358e-05	5.44866e-05	3.88295e-05	1.62409e-05	1.05683e-05	8.0448e-06		1724.05	0.000733057	-0.0174319	-0.00020544	0.00524031	-0.00052406	0.00200018			1724.05			0.00374002	0.00374001	0.00375877	0.00528283	0.00374001	0.00374001			0.004351	0.004351	0.00436933	0.00570803	0.004351	0.004351			0.000794988	0.000794987	0.000812444	0.00219049	0.000794987
1725.01	0.00735897	0.00727487	0.0051617	0.0061772	0.00688709	0.00537629	0.00437334		5.68667e-05	8.27632e-05	4.98618e-05	3.8863e-05	6.56098e-05	7.40903e-05	9.28052e-05		1725.01	0.000805038	-0.0174043	-0.000284504	0.00525023	-0.000510806	0.00199705			1725.01			0.00374002	0.00374001	0.00375376	0.00498399	0.00374001	0.00374001			0.004351	0.004351	0.00436443	0.00544223	0.004351	0.004351			0.000794988	0.000794987	0.000807762	0.00191882	0.000794987
1725.98	0.00693593	0.00695265	0.00483906	0.00576512	0.00650808	0.00502048	0.00403205		3.79194e-05	6.72247e-05	1.87296e-05	1.10239e-05	7.3712e-05	9.20636e-05	0.000132992		1725.98	0.000907815	-0.0173953	-0.000373937	0.0052708	-0.000487591	0.00201156			1725.98			0.00374001	0.00374001	0.00375003	0.00473662	0.00374001	0.00374001			0.004351	0.004351	0.00436078	0.00522288	0.004351	0.004351			0.000794988	0.000794987	0.000804282	0.00169424	0.000794987
1726.94	0.00655059	0.00670132	0.00453503	0.00536318	0.00621025	0.00476643	0.00383626		1.84009e-05	3.71374e-05	-1.36692e-05	-1.45567e-05	5.4316e-05	7.47753e-05	0.000124474		1726.94	0.00104023	-0.0173888	-0.000471853	0.00529682	-0.000443822	0.00206983			1726.94			0.00374001	0.00374001	0.00374727	0.00453332	0.00374001	0.00374001			0.004351	0.004351	0.00435808	0.00504316	0.004351	0.004351			0.000794987	0.000794987	0.000801712	0.00150993	0.000794987
1727.91	0.00617851	0.00648476	0.00421245	0.0049392	0.00596762	0.00458991	0.00377251		1.46107e-05	1.1828e-05	-3.05803e-05	-1.58199e-05	2.68661e-05	4.18539e-05	7.95316e-05		1727.91	0.00118802	-0.0173753	-0.000573256	0.00532033	-0.000377715	0.0021826			1727.91			0.00374001	0.00374001	0.00374524	0.00436743	0.00374001	0.00374001			0.004351	0.004351	0.0043561	0.00489694	0.004351	0.004351			0.000794987	0.000794987	0.000799824	0.00135974	0.000794987
1728.87	0.00581624	0.00627632	0.00385627	0.00449352	0.0057524	0.0044574	0.00379449		2.69697e-05	-3.56656e-06	-3.59941e-05	3.60419e-06	-6.98152e-06	-4.70683e-06	1.21601e-07		1728.87	0.0013294	-0.0173571	-0.000662751	0.00533183	-0.000295	0.00233709			1728.87			0.00374001	0.00374001	0.00374375	0.00423306	0.00374001	0.00374001			0.004351	0.004351	0.00435465	0.00477886	0.004351	0.004351			0.000794987	0.000794987	0.000798446	0.00123825	0.000794987
1729.83	0.00547997	0.00606419	0.00346617	0.00405263	0.0055364	0.00432851	0.00382845		4.29924e-05	-1.81223e-05	-4.10242e-05	2.30082e-05	-6.15522e-05	-8.06637e-05	-0.000124396		1729.83	0.00144146	-0.0173611	-0.000713534	0.00532699	-0.000207888	0.00249994			1729.83			0.00374001	0.00374001	0.00374268	0.00412498	0.00374001	0.00374001			0.004351	0.004351	0.0043536	0.00468417	0.004351	0.004351			0.000794987	0.000794987	0.000797447	0.00114066	0.000794987
1730.8	0.00519021	0.00583705	0.00303612	0.00364087	0.00526835	0.00413127	0.00375061		4.80713e-05	-3.68949e-05	-3.80224e-05	2.69212e-05	-0.000136412	-0.000184814	-0.000276087		1730.8	0.00150099	-0.0174461	-0.000695257	0.00531506	-0.00013708	0.00261934			1730.8			0.00374001	0.00374001	0.0037419	0.00403865	0.00374001	0.00374001			0.004351	0.004351	0.00435284	0.00460877	0.004351	0.004351			0.000794987	0.000794987	0.000796726	0.00106282	0.000794987
1731.76	0.00495381	0.00557112	0.00255821	0.00326053	0.00486058	0.00374607	0.00338438		3.67926e-05	-4.11179e-05	5.21877e-06	2.82904e-05	-0.000168792	-0.00023827	-0.000345048		1731.76	0.00148591	-0.0176831	-0.000597683	0.00532076	-0.000114508	0.0026383			1731.76			0.00374001	0.00374001	0.00374134	0.00397021	0.00374001	0.00374001			0.004351	0.004351	0.00435229	0.00454915	0.004351	0.004351			0.000794987	0.000794987	0.00079621	0.00100119	0.000794987
1732.73	0.00475682	0.0052502	0.00206606	0.00289807	0.00424011	0.00306734	0.00260021		1.79068e-05	-7.98289e-06	9.70617e-05	6.07917e-05	-6.43101e-05	-0.000117719	-0.000190439		1732.73	0.00139614	-0.018084	-0.000467988	0.0053659	-0.00017277	0.00253287			1732.73			0.00374001	0.00374001	0.00374094	0.00391631	0.00374001	0.00374001			0.004351	0.004351	0.0043519	0.00450235	0.004351	0.004351			0.000794987	0.000794987	0.000795842	0.000952715	0.000794987
1733.69	0.00457513	0.00491358	0.00167302	0.00258347	0.00351085	0.00221181	0.00155823		6.04257e-06	4.3368e-05	0.000173879	0.000114329	0.000134778	0.000133346	0.000120896		1733.69	0.00128471	-0.0185035	-0.000389545	0.00543042	-0.000299041	0.00234642			1733.69			0.00374001	0.00374001	0.00374066	0.00387416	0.00374001	0.00374001			0.004351	0.004351	0.00435163	0.00446586	0.004351	0.004351			0.000794987	0.000794987	0.000795581	0.000914862	0.000794987
1734.66	0.00439532	0.00463143	0.00148584	0.00240004	0.00295568	0.00153359	0.000686464		6.07653e-06	6.96993e-05	0.000162858	0.00012268	0.000237626	0.000279164	0.000315055		1734.66	0.00121875	-0.018706	-0.000385799	0.00545135	-0.000422093	0.00215287			1734.66			0.00374001	0.00374001	0.00374046	0.00384144	0.00374001	0.00374001			0.004351	0.004351	0.00435143	0.0044376	0.004351	0.004351			0.000794987	0.000794987	0.000795397	0.000885511	0.000794987
1735.62	0.00422084	0.00442952	0.00148468	0.00236507	0.00270114	0.00121183	0.000214333		9.96104e-06	6.1908e-05	7.41155e-05	5.80266e-05	0.00016537	0.000212386	0.000270143		1735.62	0.0012133	-0.0186211	-0.000419604	0.00538472	-0.000489304	0.0020025			1735.62			0.00374001	0.00374001	0.00374032	0.0038162	0.00374001	0.00374001			0.004351	0.004351	0.0043513	0.00441588	0.004351	0.004351			0.000794987	0.000794987	0.000795269	0.000862908	0.000794987
1736.58	0.00405832	0.00429144	0.00155821	0.00239389	0.00262254	0.00111727	3.17786e-05		9.60346e-06	4.15676e-05	-3.08831e-05	-3.78942e-05	2.92718e-05	6.15014e-05	0.000121622		1736.58	0.00125021	-0.0183863	-0.000464324	0.00524669	-0.000505264	0.0019145			1736.58			0.00374001	0.00374001	0.00374022	0.00379688	0.00374001	0.00374001			0.004351	0.004351	0.0043512	0.0043993	0.004351	0.004351			0.000794987	0.000794987	0.00079518	0.00084562	0.000794987
1737.55	0.00390658	0.00419308	0.00159385	0.00237983	0.0025536	0.00106209	-5.00487e-05		5.19607e-06	2.52116e-05	-0.000112101	-0.000119524	-5.48457e-05	-3.34873e-05	2.07188e-05		1737.55	0.00131388	-0.0181768	-0.000514018	0.00509214	-0.000491506	0.00188786			1737.55			0.00374001	0.00374001	0.00374015	0.00378218	0.00374001	0.00374001			0.004351	0.004351	0.00435114	0.00438672	0.004351	0.004351			0.000794987	0.000794987	0.000795118	0.000832492	0.000794987
1738.51	0.00375991	0.00411773	0.00150806	0.00223717	0.00240715	0.000947637	-0.000137432		6.99432e-07	1.58538e-05	-0.000151516	-0.000161115	-5.66072e-05	-3.64894e-05	9.19861e-06		1738.51	0.00139673	-0.0181107	-0.000570893	0.0049873	-0.000459517	0.00191493			1738.51			0.00374001	0.00374001	0.0037401	0.00377109	0.00374001	0.00374001			0.004351	0.004351	0.00435109	0.00437725	0.004351	0.004351			0.000794987	0.000794987	0.000795075	0.00082259	0.000794987
1739.48	0.00361326	0.00405749	0.00125563	0.0019175	0.00218735	0.000779078	-0.000232562		-1.89161e-06	9.22913e-06	-0.000132387	-0.000141518	1.36423e-06	2.29797e-05	5.55572e-05		1739.48	0.00149482	-0.0182299	-0.000638126	0.0049909	-0.000408274	0.00198836			1739.48			0.00374001	0.00374001	0.00374007	0.00376276	0.00374001	0.00374001			0.004351	0.004351	0.00435106	0.00437016	0.004351	0.004351			0.000794987	0.000794987	0.000795046	0.000815171	0.000794987
1740.44	0.00346446	0.00400744	0.000852854	0.00143699	0.00196601	0.000632714	-0.000270855		-3.45859e-06	6.77697e-07	-5.3172e-05	-5.7448e-05	6.96074e-05	8.63279e-05	9.88476e-05		1740.44	0.00160138	-0.0184886	-0.000715859	0.00512595	-0.000333298	0.00209643			1740.44			0.00374001	0.00374001	0.00374005	0.00375656	0.00374001	0.00374001			0.004351	0.004351	0.00435104	0.0043649	0.004351	0.004351			0.000794987	0.000794987	0.000795027	0.000809652	0.000794987
1741.41	0.00331255	0.00395882	0.000388844	0.000890084	0.00182722	0.000588637	-0.00019383		-4.99405e-06	-9.05006e-06	5.027e-05	5.33304e-05	9.75164e-05	0.000100796	9.16948e-05		1741.41	0.00170611	-0.0187661	-0.00079876	0.00535205	-0.00023858	0.00221753			1741.41			0.00374001	0.00374001	0.00374004	0.00375197	0.00374001	0.00374001			0.004351	0.004351	0.00435102	0.00436102	0.004351	0.004351			0.000794987	0.000794987	0.000795013	0.000805573	0.000794987
1742.37	0.00315533	0.00389985	-1.41233e-05	0.000407948	0.00180391	0.000663714	-9.80468e-06		-4.98638e-06	-1.4127e-05	0.000120599	0.000130094	6.95305e-05	5.81333e-05	3.65149e-05		1742.37	0.00180018	-0.0189345	-0.000877929	0.00557906	-0.000140198	0.00232648			1742.37			0.00374001	0.00374001	0.00374003	0.0037486	0.00374001	0.00374001			0.004351	0.004351	0.00435101	0.00435817	0.004351	0.004351			0.000794987	0.000794987	0.000795004	0.00080258	0.000794987
1743.33	0.00299199	0.00382395	-0.000276064	7.67834e-05	0.00185768	0.000801912	0.000210884		-5.28817e-07	-1.03254e-05	0.000122482	0.000137383	1.18359e-05	-6.47371e-06	-2.59644e-05		1743.33	0.00188139	-0.0189391	-0.000947153	0.00572455	-5.57665e-05	0.00240897			1743.33			0.00374001	0.00374001	0.00374002	0.00374614	0.00374001	0.00374001			0.004351	0.004351	0.00435101	0.0043561	0.004351	0.004351			0.000794987	0.000794987	0.000794998	0.000800398	0.000794987
1744.3	0.00282636	0.00373576	-0.000398077	-0.000100098	0.00192035	0.000927664	0.00039668		9.30465e-06	-1.1588e-08	6.10687e-05	8.31574e-05	-4.03753e-05	-5.52893e-05	-6.24084e-05		1744.3	0.0019535	-0.018817	-0.00100202	0.0057582	7.31413e-06	0.00246902			1744.3			0.00374001	0.00374001	0.00374002	0.00374435	0.00374001	0.00374001			0.004351	0.004351	0.004351	0.00435461	0.004351	0.004351			0.000794987	0.000794987	0.000794994	0.000798819	0.000794987
1745.26	0.00266938	0.00364778	-0.000450636	-0.000186575	0.00193576	0.000989565	0.000511331		2.26068e-05	9.43853e-06	-3.17837e-05	-1.22376e-06	-7.23235e-05	-7.95056e-05	-7.34159e-05		1745.26	0.0020199	-0.0186617	-0.00103594	0.00570181	5.38082e-05	0.00252177			1745.26			0.00374001	0.00374001	0.00374001	0.00374307	0.00374001	0.00374001			0.004351	0.004351	0.004351	0.00435353	0.004351	0.004351			0.000794987	0.000794987	0.000794992	0.000797683	0.000794987
1746.23	0.00253463	0.00357162	-0.000537604	-0.000275361	0.00187539	0.000970558	0.000553378		3.61329e-05	1.25828e-05	-0.000107563	-7.65871e-05	-9.06684e-05	-9.76337e-05	-8.61161e-05		1746.23	0.00207808	-0.0185815	-0.00103776	0.00561016	9.51702e-05	0.00258282			1746.23			0.00374001	0.00374001	0.00374001	0.00374215	0.00374001	0.00374001			0.004351	0.004351	0.004351	0.00435277	0.004351	0.004351			0.000794987	0.000794987	0.00079499	0.000796871	0.000794987
1747.19	0.00243718	0.00350936	-0.000752479	-0.000454964	0.00172445	0.000859105	0.00051825		4.51256e-05	1.19052e-05	-0.000105259	-9.34735e-05	-0.000100403	-0.000123609	-0.000121701		1747.19	0.00211427	-0.0186689	-0.00100249	0.00555269	0.000134654	0.00265914			1747.19			0.00374001	0.00374001	0.00374001	0.0037415	0.00374001	0.00374001			0.004351	0.004351	0.004351	0.00435222	0.004351	0.004351			0.000794987	0.000794987	0.000794989	0.000796296	0.000794987
1748.16	0.00238736	0.00345781	-0.00110783	-0.000757417	0.00146746	0.000622621	0.000366056		4.22696e-05	1.16974e-05	7.18984e-06	-1.20467e-05	-7.51252e-05	-0.000122174	-0.000149732		1748.16	0.00211453	-0.0189606	-0.000949588	0.00558215	0.000155165	0.00274343			1748.16			0.00374001	0.00374001	0.00374001	0.00374104	0.00374001	0.00374001			0.004351	0.004351	0.004351	0.00435184	0.004351	0.004351			0.000794987	0.000794987	0.000794988	0.00079589	0.000794987
1749.12	0.00238535	0.00341856	-0.00147612	-0.00109801	0.00111103	0.000233705	3.91229e-05		2.29632e-05	8.19137e-06	0.000166373	0.000133021	1.51903e-05	-3.62211e-05	-0.000102032		1749.12	0.00208298	-0.0193786	-0.000921889	0.0056838	0.000122679	0.00280542			1749.12			0.00374001	0.00374001	0.00374001	0.00374071	0.00374001	0.00374001			0.004351	0.004351	0.004351	0.00435158	0.004351	0.004351			0.000794987	0.000794987	0.000794988	0.000795606	0.000794987
1750.08	0.00240899	0.0033908	-0.00165035	-0.00128871	0.000758322	-0.000214714	-0.000419141		-3.64064e-06	-7.7426e-08	0.00024342	0.000222627	0.000123061	9.95193e-05	2.08238e-05		1750.08	0.00204463	-0.0197098	-0.000938366	0.00576566	2.6964e-05	0.00279557			1750.08			0.00374001	0.00374001	0.00374001	0.00374049	0.00374001	0.00374001			0.004351	0.004351	0.004351	0.00435139	0.004351	0.004351			0.000794987	0.000794987	0.000794987	0.000795409	0.000794987
1751.05	0.00242516	0.00336053	-0.00153555	-0.00121026	0.000557501	-0.000537441	-0.000846839		-2.0723e-05	-2.84978e-06	0.000183395	0.000178	0.000155372	0.000170629	0.000126642		1751.05	0.0020187	-0.0197595	-0.000974702	0.00574341	-9.49421e-05	0.0026906			1751.05			0.00374001	0.00374001	0.00374001	0.00374033	0.00374001	0.00374001			0.004351	0.004351	0.004351	0.00435126	0.004351	0.004351			0.000794987	0.000794987	0.000794987	0.000795273	0.000794987
1752.01	0.00241582	0.00332347	-0.00122063	-0.000930942	0.000540472	-0.000654932	-0.0011196		-2.34272e-05	3.91152e-06	5.42599e-05	4.94756e-05	0.000100962	0.00014014	0.000155381		1752.01	0.00201395	-0.0195346	-0.00101031	0.00561485	-0.000195404	0.00253533			1752.01			0.00374001	0.00374001	0.00374001	0.00374023	0.00374001	0.00374001			0.004351	0.004351	0.004351	0.00435117	0.004351	0.004351			0.000794987	0.000794987	0.000794987	0.000795179	0.000794987
1752.98	0.00238184	0.0032911	-0.000862875	-0.000611973	0.000624488	-0.000627049	-0.00122477		-1.90931e-05	9.97449e-06	-5.29593e-05	-6.47499e-05	2.84277e-05	7.2409e-05	0.000130955		1752.98	0.00203574	-0.0191888	-0.0010491	0.00543838	-0.000251538	0.00240228			1752.98			0.00374001	0.00374001	0.00374001	0.00374015	0.00374001	0.00374001			0.004351	0.004351	0.004351	0.00435112	0.004351	0.004351			0.000794987	0.000794987	0.000794987	0.000795115	0.000794987
1753.94	0.00232871	0.00327179	-0.000575225	-0.000376625	0.000725565	-0.000535496	-0.00119718		-1.31473e-05	7.76904e-06	-0.000102034	-0.000116577	-1.33885e-05	2.3612e-05	9.19826e-05		1753.94	0.00208308	-0.018864	-0.0011014	0.00528058	-0.000261061	0.00233831			1753.94			0.00374001	0.00374001	0.00374001	0.0037401	0.00374001	0.00374001			0.004351	0.004351	0.004351	0.00435107	0.004351	0.004351			0.000794987	0.000794987	0.000794987	0.000795072	0.000794987
1754.9	0.00226195	0.00326156	-0.000403161	-0.000273815	0.000804435	-0.000427773	-0.00107775		-4.73978e-06	5.18474e-07	-0.000100788	-0.00010949	-2.51013e-05	-1.45506e-06	4.86797e-05		1754.9	0.00214558	-0.0186283	-0.00117065	0.00518622	-0.000232208	0.00235002			1754.9			0.00374001	0.00374001	0.00374001	0.00374007	0.00374001	0.00374001			0.004351	0.004351	0.004351	0.00435105	0.004351	0.004351			0.000794987	0.000794987	0.000794987	0.000795043	0.000794987
1755.87	0.00218888	0.00325118	-0.00033877	-0.000289424	0.000856565	-0.000322151	-0.000906027		7.66406e-06	-5.10523e-06	-7.19555e-05	-6.66667e-05	-2.69459e-05	-1.98966e-05	-3.29524e-06		1755.87	0.00220784	-0.0184885	-0.00125065	0.00516814	-0.000178716	0.00241612			1755.87			0.00374001	0.00374001	0.00374001	0.00374005	0.00374001	0.00374001			0.004351	0.004351	0.004351	0.00435103	0.004351	0.004351			0.000794987	0.000794987	0.000794987	0.000795024	0.000794987
1756.83	0.00212303	0.00323411	-0.000347059	-0.000374076	0.000883671	-0.000234623	-0.000735554		2.10942e-05	-6.6853e-06	-3.85683e-05	-1.46789e-05	-3.31264e-05	-4.25135e-05	-6.10731e-05		1756.83	0.00225513	-0.0184243	-0.00132702	0.00520668	-0.000118294	0.00249907			1756.83			0.00374001	0.00374001	0.00374001	0.00374003	0.00374001	0.00374001			0.004351	0.004351	0.004351	0.00435102	0.004351	0.004351			0.000794987	0.000794987	0.000794987	0.000795011	0.000794987
1757.8	0.00207969	0.00321016	-0.000390277	-0.00046903	0.000879688	-0.000188485	-0.000627909		2.91111e-05	-7.31712e-06	-1.46234e-05	2.46916e-05	-4.37868e-05	-6.5608e-05	-0.000109497		1757.8	0.00227903	-0.0184168	-0.00137875	0.00526237	-6.81736e-05	0.00256058			1757.8			0.00374001	0.00374001	0.00374001	0.00374002	0.00374001	0.00374001			0.004351	0.004351	0.004351	0.00435101	0.004351	0.004351			0.000794987	0.000794987	0.000794987	0.000795002	0.000794987
1758.76	0.0020685	0.0031799	-0.000445136	-0.000532958	0.000830464	-0.000211464	-0.000637744		2.68382e-05	-9.86671e-06	1.16002e-08	4.2166e-05	-4.79615e-05	-7.51766e-05	-0.000127595		1758.76	0.00227659	-0.0184603	-0.00138782	0.00530203	-4.19279e-05	0.00257372			1758.76			0.00374001	0.00374001	0.00374001	0.00374002	0.00374001	0.00374001			0.004351	0.004351	0.004351	0.004351	0.004351	0.004351			0.000794987	0.000794987	0.000794987	0.000794997	0.000794987
1759.73	0.00208697	0.00313986	-0.000500064	-0.000549657	0.000727806	-0.00031711	-0.000787994		1.42858e-05	-1.12127e-05	1.30956e-05	4.06228e-05	-3.21132e-05	-5.59486e-05	-9.76025e-05		1759.73	0.00224722	-0.018551	-0.00134959	0.0053161	-4.49164e-05	0.00252912			1759.73			0.00374001	0.00374001	0.00374001	0.00374001	0.00374001	0.00374001			0.004351	0.004351	0.004351	0.004351	0.004351	0.004351			0.000794987	0.000794987	0.000794987	0.000794993	0.000794987
1760.69	0.00212136	0.00308624	-0.000542954	-0.000522963	0.000585553	-0.000488869	-0.00105053		-3.59735e-06	-5.15798e-06	2.60107e-05	2.65342e-05	6.85305e-06	-4.32383e-06	-1.88013e-05		1760.69	0.00219492	-0.0186675	-0.00128001	0.00531508	-7.44224e-05	0.00243834			1760.69			0.00374001	0.00374001	0.00374001	0.00374001	0.00374001	0.00374001			0.004351	0.004351	0.004351	0.004351	0.004351	0.004351			0.000794987	0.000794987	0.000794987	0.000794991	0.000794987
1761.65	0.00215142	0.00302472	-0.000557347	-0.00046767	0.000447553	-0.000669448	-0.00133861		-1.9183e-05	8.92653e-06	3.01108e-05	4.58919e-06	5.18645e-05	5.90643e-05	7.92127e-05		1761.65	0.00213472	-0.0187639	-0.00121032	0.00531128	-0.000117001	0.00233084			1761.65			0.00374001	0.00374001	0.00374001	0.00374001	0.00374001	0.00374001			0.004351	0.004351	0.004351	0.004351	0.004351	0.004351			0.000794987	0.000794987	0.000794987	0.00079499	0.000794987
1762.62	0.00215983	0.00297194	-0.000536736	-0.000406838	0.00036805	-0.000783575	-0.00153851		-2.66485e-05	2.34912e-05	1.98115e-05	-1.95321e-05	7.50952e-05	9.81207e-05	0.0001477		1762.62	0.00209059	-0.0187923	-0.0011701	0.0053053	-0.000151625	0.00224507			1762.62			0.00374001	0.00374001	0.00374001	0.00374001	0.00374001	0.00374001			0.004351	0.004351	0.004351	0.004351	0.004351	0.004351			0.000794987	0.000794987	0.000794987	0.000794989	0.000794987
1763.58	0.00213911	0.00294528	-0.000494297	-0.000367437	0.000374684	-0.000785603	-0.00157227		-2.53709e-05	2.9664e-05	3.58957e-06	-3.61796e-05	6.27063e-05	9.18255e-05	0.00015529		1763.58	0.00208325	-0.018736	-0.00117314	0.00528937	-0.000160287	0.00221334			1763.58			0.00374001	0.00374001	0.00374001	0.00374001	0.00374001	0.00374001			0.004351	0.004351	0.004351	0.004351	0.004351	0.004351			0.000794987	0.000794987	0.000794987	0.000794988	0.000794987
1764.55	0.00209168	0.0029516	-0.000451398	-0.000368967	0.000450844	-0.000685881	-0.00143556		-1.8092e-05	2.42659e-05	-2.76002e-06	-3.50339e-05	2.51662e-05	4.93584e-05	0.000106955		1764.55	0.00211956	-0.0186168	-0.00121757	0.00525807	-0.000136725	0.00225032			1764.55			0.00374001	0.00374001	0.00374001	0.00374001	0.00374001	0.00374001			0.004351	0.004351	0.004351	0.004351	0.004351	0.004351			0.000794987	0.000794987	0.000794987	0.000794988	0.000794987
1765.51	0.00202533	0.00298449	-0.000416895	-0.000411928	0.000552636	-0.00053446	-0.00118475		-6.49274e-06	1.02124e-05	9.24791e-06	-1.09582e-05	-1.76609e-05	-5.7125e-06	2.6223e-05		1765.51	0.00219177	-0.0184709	-0.00129503	0.00521234	-8.70956e-05	0.00234971			1765.51			0.00374001	0.00374001	0.00374001	0.00374001	0.00374001	0.00374001			0.004351	0.004351	0.004351	0.004351	0.004351	0.004351			0.000794987	0.000794987	0.000794987	0.000794987	0.000794987
1766.48	0.00195121	0.00302833	-0.000376838	-0.00047097	0.000634476	-0.00039058	-0.000905062		1.03083e-05	-6.8613e-06	3.30349e-05	3.11388e-05	-5.32966e-05	-5.60941e-05	-6.74823e-05		1766.48	0.0022818	-0.0183228	-0.00139413	0.0051527	-2.5056e-05	0.00248552			1766.48			0.00374001	0.00374001	0.00374001	0.00374001	0.00374001	0.00374001			0.004351	0.004351	0.004351	0.004351	0.004351	0.004351			0.000794987	0.000794987	0.000794987	0.000794987	0.000794987
1767.44	0.00188568	0.00306456	-0.000301845	-0.000499596	0.000660383	-0.000305729	-0.000693007		3.28336e-05	-2.12439e-05	4.85784e-05	7.36542e-05	-7.77845e-05	-9.40147e-05	-0.000159436		1767.44	0.00236568	-0.0181822	-0.00149775	0.00507285	3.38888e-05	0.00261272			1767.44			0.00374001	0.00374001	0.00374001	0.00374001	0.00374001	0.00374001			0.004351	0.004351	0.004351	0.004351	0.004351	0.004351			0.000794987	0.000794987	0.000794987	0.000794987	0.000794987
1768.4	0.00185216	0.00307761	-0.000169013	-0.000447291	0.000605674	-0.000318904	-0.000645615		5.62305e-05	-2.81366e-05	3.14209e-05	8.63124e-05	-8.95109e-05	-0.000115127	-0.000226666		1768.4	0.00241764	-0.0180606	-0.00157828	0.00496339	7.54225e-05	0.00267329			1768.4			0.00374001	0.00374001	0.00374001	0.00374001	0.00374001	0.00374001			0.004351	0.004351	0.004351	0.004351	0.004351	0.004351			0.000794987	0.000794987	0.000794987	0.000794987	0.000794987
1769.37	0.00187763	0.00305965	9.11003e-06	-0.000291056	0.000458052	-0.000451996	-0.000840596		6.54337e-05	-2.32651e-05	-2.77075e-05	3.92335e-05	-8.3834e-05	-0.000112844	-0.000228725		1769.37	0.00241525	-0.0179934	-0.00160017	0.00482962	8.99523e-05	0.0026114			1769.37			0.00374001	0.00374001	0.00374001	0.00374001	0.00374001	0.00374001			0.004351	0.004351	0.004351	0.004351	0.004351	0.004351			0.000794987	0.000794987	0.000794987	0.000794987	0.000794987
1770.33	0.00197837	0.00301435	0.000166462	-7.63968e-05	0.000220139	-0.000706423	-0.0012948		4.14477e-05	-5.99131e-06	-9.94788e-05	-5.94041e-05	-4.79682e-05	-7.25059e-05	-0.000125058		1770.33	0.00234866	-0.0180468	-0.00154286	0.00471506	7.3438e-05	0.00241162			1770.33			0.00374001	0.00374001	0.00374001	0.00374001	0.00374001	0.00374001			0.004351	0.004351	0.004351	0.004351	0.004351	0.004351			0.000794987	0.000794987	0.000794987	0.000794987	0.000794987
1771.3	0.00213167	0.00296168	0.000211413	7.65962e-05	-7.81628e-05	-0.00104819	-0.00190526		-1.39053e-05	1.36293e-05	-0.0001251	-0.000137946	2.89985e-05	1.78702e-05	6.72357e-05		1771.3	0.00224002	-0.0182752	-0.00143482	0.00469419	2.9975e-05	0.00214293			1771.3			0.00374001	0.00374001	0.00374001	0.00374001	0.00374001	0.00374001			0.004351	0.004351	0.004351	0.004351	0.004351	0.004351			0.000794987	0.000794987	0.000794987	0.000794987	0.000794987
1772.26	0.00227072	0.00292712	0.0001062	5.90588e-05	-0.000355817	-0.00138251	-0.00244639		-6.49139e-05	2.1391e-05	-7.70817e-05	-0.000124732	0.000117989	0.000124724	0.000239293		1772.26	0.00214126	-0.0186261	-0.00134714	0.00480396	-2.66975e-05	0.00193612			1772.26			0.00374001	0.00374001	0.00374001	0.00374001	0.00374001	0.00374001			0.004351	0.004351	0.004351	0.004351	0.004351	0.004351			0.000794987	0.000794987	0.000794987	0.000794987	0.000794987
1773.23	0.00233042	0.00291823	-8.47289e-05	-0.000105578	-0.000497079	-0.00157159	-0.00270294		-7.50392e-05	1.66512e-05	1.52353e-06	-4.44993e-05	0.000149975	0.000168401	0.00027667		1773.23	0.00209663	-0.0189249	-0.00132085	0.00498142	-7.45156e-05	0.00186865			1773.23			0.00374001	0.00374001	0.00374001	0.00374001	0.00374001	0.00374001			0.004351	0.004351	0.004351	0.004351	0.004351	0.004351			0.000794987	0.000794987	0.000794987	0.000794987	0.000794987
1774.19	0.00230368	0.00292546	-0.000260843	-0.000302867	-0.000458787	-0.00155868	-0.00264236		-4.82577e-05	9.80522e-06	4.90295e-05	1.80131e-05	9.78448e-05	0.000116534	0.000183714		1774.19	0.00211088	-0.0190365	-0.00134202	0.00512232	-9.9892e-05	0.00191632			1774.19			0.00374001	0.00374001	0.00374001	0.00374001	0.00374001	0.00374001			0.004351	0.004351	0.004351	0.004351	0.004351	0.004351			0.000794987	0.000794987	0.000794987	0.000794987	0.000794987
1775.15	0.00222919	0.00294138	-0.00037377	-0.000464742	-0.000315426	-0.00142073	-0.00239495		-1.50912e-05	4.65928e-06	5.00493e-05	2.83516e-05	1.19227e-05	2.47393e-05	5.75429e-05		1775.15	0.00216359	-0.018976	-0.00139097	0.00517766	-0.000105302	0.00202578			1775.15			0.00374001	0.00374001	0.00374001	0.00374001	0.00374001	0.00374001			0.004351	0.004351	0.004351	0.004351	0.004351	0.004351			0.000794987	0.000794987	0.000794987	0.000794987	0.000794987
1776.12	0.00214367	0.00296301	-0.000431349	-0.00059232	-0.000170098	-0.00126843	-0.00210389		5.88947e-06	-2.447e-06	2.7299e-05	1.22658e-05	-4.84121e-05	-4.11245e-05	-3.0398e-05		1776.12	0.00223393	-0.0188384	-0.00146097	0.00516433	-9.83304e-05	0.00216454			1776.12			0.00374001	0.00374001	0.00374001	0.00374001	0.00374001	0.00374001			0.004351	0.004351	0.004351	0.004351	0.004351	0.004351			0.000794987	0.000794987	0.000794987	0.000794987	0.000794987
1777.08	0.00206756	0.00298317	-0.00046275	-0.000710636	-8.61724e-05	-0.00117099	-0.00185664		1.4362e-05	-1.19839e-05	3.30201e-06	-2.42332e-07	-6.48259e-05	-6.08827e-05	-6.94438e-05		1777.08	0.00230259	-0.0187076	-0.00154789	0.00512585	-8.48218e-05	0.00231435			1777.08			0.00374001	0.00374001	0.00374001	0.00374001	0.00374001	0.00374001			0.004351	0.004351	0.004351	0.004351	0.004351	0.004351			0.000794987	0.000794987	0.000794987	0.000794987	0.000794987
1778.05	0.00200713	0.00299078	-0.000493257	-0.000833309	-7.54562e-05	-0.00114307	-0.00168641		1.65125e-05	-1.88462e-05	-1.3817e-05	-3.97373e-07	-4.92145e-05	-4.74269e-05	-7.57289e-05		1778.05	0.00235342	-0.0186267	-0.00164005	0.00510222	-6.76185e-05	0.00245667			1778.05			0.00374001	0.00374001	0.00374001	0.00374001	0.00374001	0.00374001			0.004351	0.004351	0.004351	0.004351	0.004351	0.004351			0.000794987	0.000794987	0.000794987	0.000794987	0.000794987
1779.01	0.00196323	0.00297702	-0.000539453	-0.00095843	-0.000116843	-0.00116541	-0.00159518		1.7206e-05	-1.74742e-05	-2.36028e-05	6.32555e-06	-2.23493e-05	-2.26946e-05	-6.61801e-05		1779.01	0.0023755	-0.0186044	-0.00171898	0.00511362	-4.85687e-05	0.00257023			1779.01			0.00374001	0.00374001	0.00374001	0.00374001	0.00374001	0.00374001			0.004351	0.004351	0.004351	0.004351	0.004351	0.004351			0.000794987	0.000794987	0.000794987	0.000794987	0.000794987
1779.97	0.00193644	0.00294317	-0.000611554	-0.00107701	-0.00017842	-0.00120818	-0.00157072		1.71484e-05	-8.41243e-06	-2.42862e-05	1.35159e-05	-1.4132e-06	-4.08283e-06	-5.18501e-05		1779.97	0.00236801	-0.0186303	-0.00176545	0.00515429	-2.9756e-05	0.00263745			1779.97			0.00374001	0.00374001	0.00374001	0.00374001	0.00374001	0.00374001			0.004351	0.004351	0.004351	0.004351	0.004351	0.004351			0.000794987	0.000794987	0.000794987	0.000794987	0.000794987
1780.94	0.00192753	0.00290098	-0.000711747	-0.0011821	-0.000237698	-0.00125139	-0.00159727		1.43816e-05	7.09524e-07	-1.11783e-05	2.07663e-05	7.57259e-06	2.71694e-06	-3.78885e-05		1780.94	0.00234104	-0.0186884	-0.00177036	0.00520034	-1.36968e-05	0.00265413			1780.94			0.00374001	0.00374001	0.00374001	0.00374001	0.00374001	0.00374001			0.004351	0.004351	0.004351	0.004351	0.004351	0.004351			0.000794987	0.000794987	0.000794987	0.000794987	0.000794987
1781.9	0.00193417	0.0028619	-0.000828127	-0.00126777	-0.000287791	-0.00129036	-0.00166131		7.3509e-06	3.19051e-06	1.756e-05	3.09274e-05	1.0504e-05	4.28848e-06	-2.22396e-05		1781.9	0.00230661	-0.0187618	-0.00173965	0.00523067	-2.57204e-06	0.00262905			1781.9			0.00374001	0.00374001	0.00374001	0.00374001	0.00374001	0.00374001			0.004351	0.004351	0.004351	0.004351	0.004351	0.004351			0.000794987	0.000794987	0.000794987	0.000794987	0.000794987
1782.87	0.00194918	0.00282777	-0.000929751	-0.00132371	-0.000328927	-0.00132717	-0.00174991		-2.9544e-06	5.75143e-07	5.29254e-05	4.2152e-05	1.60756e-05	1.07854e-05	1.62726e-06		1782.87	0.00227056	-0.0188263	-0.00169395	0.00524161	1.75238e-06	0.00257727			1782.87			0.00374001	0.00374001	0.00374001	0.00374001	0.00374001	0.00374001			0.004351	0.004351	0.004351	0.004351	0.004351	0.004351			0.000794987	0.000794987	0.000794987	0.000794987	0.000794987
1783.83	0.00196116	0.0027934	-0.000975258	-0.00133563	-0.000355678	-0.00135593	-0.00184006		-1.2547e-05	-7.46353e-08	7.49293e-05	4.44291e-05	2.41821e-05	2.31287e-05	3.358e-05		1783.83	0.00223436	-0.0188487	-0.00166037	0.00524159	-2.50032e-07	0.00251587			1783.83			0.00374001	0.00374001	0.00374001	0.00374001	0.00374001	0.00374001			0.004351	0.004351	0.004351	0.004351	0.004351	0.004351			0.000794987	0.000794987	0.000794987	0.000794987	0.000794987
1784.8	0.00195893	0.00275687	-0.000936604	-0.00129725	-0.00035622	-0.00136018	-0.00189548		-1.67241e-05	5.28984e-06	6.57564e-05	2.80145e-05	2.47112e-05	3.01963e-05	6.02066e-05		1784.8	0.00220239	-0.0187978	-0.00166065	0.00523469	-3.95933e-06	0.0024647			1784.8			0.00374001	0.00374001	0.00374001	0.00374001	0.00374001	0.00374001			0.004351	0.004351	0.004351	0.004351	0.004351	0.004351			0.000794987	0.000794987	0.000794987	0.000794987	0.000794987
1785.76	0.00193792	0.0027246	-0.000822938	-0.00122603	-0.000327013	-0.00132915	-0.00188422		-1.34066e-05	1.34237e-05	2.52968e-05	-4.44696e-06	8.92863e-06	2.04171e-05	6.38629e-05		1785.76	0.00218389	-0.0186679	-0.0017031	0.00521386	-2.14148e-06	0.00244494			1785.76			0.00374001	0.00374001	0.00374001	0.00374001	0.00374001	0.00374001			0.004351	0.004351	0.004351	0.004351	0.004351	0.004351			0.000794987	0.000794987	0.000794987	0.000794987	0.000794987
1786.72	0.00190179	0.00270712	-0.000680393	-0.0011587	-0.000284643	-0.00127237	-0.00180028		-4.22288e-06	1.70252e-05	-2.83092e-05	-3.75469e-05	-1.92454e-05	-5.02926e-06	3.78081e-05		1786.72	0.00218798	-0.0184909	-0.00177831	0.00516648	1.22693e-05	0.0024721			1786.72			0.00374001	0.00374001	0.00374001	0.00374001	0.00374001	0.00374001			0.004351	0.004351	0.004351	0.004351	0.004351	0.004351			0.000794987	0.000794987	0.000794987	0.000794987	0.000794987
1787.69	0.00186111	0.00270949	-0.000569091	-0.00113389	-0.000262408	-0.00122049	-0.00167327		7.63632e-06	1.05372e-05	-7.31654e-05	-5.41047e-05	-4.4423e-05	-3.20778e-05	-9.56248e-06		1787.69	0.00221485	-0.0183249	-0.0018648	0.0050886	4.19209e-05	0.00254722			1787.69			0.00374001	0.00374001	0.00374001	0.00374001	0.00374001	0.00374001			0.004351	0.004351	0.004351	0.004351	0.004351	0.004351			0.000794987	0.000794987	0.000794987	0.000794987	0.000794987
1788.65	0.00182785	0.00272548	-0.000536813	-0.00116973	-0.000289644	-0.00120428	-0.00155444		1.9846e-05	-5.60481e-06	-9.40944e-05	-4.63976e-05	-5.08089e-05	-4.56803e-05	-6.20112e-05		1788.65	0.00225313	-0.0182305	-0.00193292	0.00499411	8.53625e-05	0.00264984			1788.65			0.00374001	0.00374001	0.00374001	0.00374001	0.00374001	0.00374001			0.004351	0.004351	0.004351	0.004351	0.004351	0.004351			0.000794987	0.000794987	0.000794987	0.000794987	0.000794987
1789.62	0.00181498	0.00273653	-0.000607106	-0.00125736	-0.000374962	-0.0012396	-0.00150136		2.96433e-05	-2.07296e-05	-8.04575e-05	-2.01184e-05	-3.33441e-05	-4.11633e-05	-9.96568e-05		1789.62	0.00227865	-0.0182528	-0.00195025	0.00491848	0.000135364	0.00273823			1789.62			0.00374001	0.00374001	0.00374001	0.00374001	0.00374001	0.00374001			0.004351	0.004351	0.004351	0.004351	0.004351	0.004351			0.000794987	0.000794987	0.000794987	0.000794987	0.000794987
1790.58	0.00183345	0.00272142	-0.000768722	-0.00136547	-0.000497288	-0.00131832	-0.00155754		3.11187e-05	-1.698e-05	-2.82911e-05	8.88475e-06	-1.99019e-06	-2.52613e-05	-9.884e-05		1790.58	0.00226481	-0.0184066	-0.00189674	0.00491393	0.00017897	0.00276078			1790.58			0.00374001	0.00374001	0.00374001	0.00374001	0.00374001	0.00374001			0.004351	0.004351	0.004351	0.004351	0.004351	0.004351			0.000794987	0.000794987	0.000794987	0.000794987	0.000794987
1791.55	0.00188757	0.00268065	-0.000966095	-0.00146045	-0.000620322	-0.00142279	-0.00172895		1.80042e-05	8.66313e-06	4.30842e-05	2.76035e-05	2.96108e-05	-1.00967e-06	-4.44594e-05		1791.55	0.00220734	-0.018662	-0.00179435	0.0050163	0.000197531	0.00269384			1791.55			0.00374001	0.00374001	0.00374001	0.00374001	0.00374001	0.00374001			0.004351	0.004351	0.004351	0.004351	0.004351	0.004351			0.000794987	0.000794987	0.000794987	0.000794987	0.000794987
1792.51	0.00196364	0.00264943	-0.00111309	-0.00152496	-0.000712424	-0.00153293	-0.0019567		-5.26179e-06	3.15183e-05	9.04852e-05	3.40155e-05	5.06579e-05	2.95318e-05	3.78809e-05		1792.51	0.00214396	-0.0189298	-0.00171187	0.00518936	0.000179493	0.00257623			1792.51			0.00374001	0.00374001	0.00374001	0.00374001	0.00374001	0.00374001			0.004351	0.004351	0.004351	0.004351	0.004351	0.004351			0.000794987	0.000794987	0.000794987	0.000794987	0.000794987
1793.47	0.00203224	0.00265943	-0.0011523	-0.00155268	-0.000746942	-0.00160973	-0.00213481		-2.29623e-05	3.00065e-05	8.61635e-05	2.89055e-05	4.71261e-05	4.51993e-05	8.80169e-05		1793.47	0.00211936	-0.0190918	-0.00170038	0.00533149	0.000137216	0.00247492			1793.47			0.00374001	0.00374001	0.00374001	0.00374001	0.00374001	0.00374001			0.004351	0.004351	0.004351	0.004351	0.004351	0.004351			0.000794987	0.000794987	0.000794987	0.000794987	0.000794987
1794.44	0.0020728	0.00270352	-0.0010954	-0.00154827	-0.000724849	-0.00162934	-0.00220446		-2.64683e-05	1.18567e-05	4.41061e-05	1.29558e-05	1.71363e-05	2.98983e-05	7.96694e-05		1794.44	0.00213975	-0.0190952	-0.00175286	0.00537045	9.5511e-05	0.00242488			1794.44			0.00374001	0.00374001	0.00374001	0.00374001	0.00374001	0.00374001			0.004351	0.004351	0.004351	0.004351	0.004351	0.004351			0.000794987	0.000794987	0.000794987	0.000794987	0.000794987
1795.4	0.00208503	0.00275823	-0.000994085	-0.00152952	-0.00068521	-0.00161602	-0.00218838		-2.15353e-05	-6.50195e-06	-7.0634e-06	-9.21448e-06	-1.6443e-05	2.54443e-06	4.49487e-05		1795.4	0.00218452	-0.0189881	-0.00183543	0.00531149	6.91933e-05	0.00242764			1795.4			0.00374001	0.00374001	0.00374001	0.00374001	0.00374001	0.00374001			0.004351	0.004351	0.004351	0.004351	0.004351	0.004351			0.000794987	0.000794987	0.000794987	0.000794987	0.000794987
1796.37	0.002076	0.00280504	-0.00090185	-0.00152031	-0.000669102	-0.00160652	-0.00213298		-1.53493e-05	-1.96029e-05	-5.20539e-05	-3.13169e-05	-3.01348e-05	-9.20243e-06	2.16884e-05		1796.37	0.00223229	-0.0188571	-0.00191846	0.00520544	6.25772e-05	0.00247355			1796.37			0.00374001	0.00374001	0.00374001	0.00374001	0.00374001	0.00374001			0.004351	0.004351	0.004351	0.004351	0.004351	0.004351			0.000794987	0.000794987	0.000794987	0.000794987	0.000794987
1797.33	0.00205154	0.00283102	-0.000864962	-0.00154405	-0.000689811	-0.00161269	-0.00206131		-7.77976e-06	-2.66232e-05	-8.11197e-05	-4.59091e-05	-2.16945e-05	-2.13252e-06	1.40754e-05		1797.33	0.00226622	-0.0187732	-0.00197909	0.00511219	7.71204e-05	0.00255138			1797.33			0.00374001	0.00374001	0.00374001	0.00374001	0.00374001	0.00374001			0.004351	0.004351	0.004351	0.004351	0.004351	0.004351			0.000794987	0.000794987	0.000794987	0.000794987	0.000794987
1798.3	0.00201762	0.00282815	-0.000917572	-0.00161869	-0.0007346	-0.00162123	-0.00197368		4.5732e-06	-2.45242e-05	-7.69459e-05	-4.04187e-05	-4.79161e-06	5.96996e-06	1.61947e-06		1798.3	0.00227377	-0.0187768	-0.00200112	0.00508106	0.000113373	0.00264754			1798.3			0.00374001	0.00374001	0.00374001	0.00374001	0.00374001	0.00374001			0.004351	0.004351	0.004351	0.004351	0.004351	0.004351			0.000794987	0.000794987	0.000794987	0.000794987	0.000794987
1799.26	0.00198672	0.00279732	-0.00106153	-0.00174344	-0.000782	-0.0016187	-0.00187672		2.01052e-05	-1.19115e-05	-2.63118e-05	-3.81848e-06	6.75853e-06	3.9745e-08	-3.00875e-05		1799.26	0.00224829	-0.0188712	-0.00198191	0.00513368	0.000163296	0.00274198			1799.26			0.00374001	0.00374001	0.00374001	0.00374001	0.00374001	0.00374001			0.004351	0.004351	0.004351	0.004351	0.004351	0.004351			0.000794987	0.000794987	0.000794987	0.000794987	0.000794987
1800.22	0.00197732	0.00275315	-0.00124239	-0.00188005	-0.000820138	-0.00161292	-0.0018066		2.98149e-05	4.15358e-06	5.30227e-05	5.33592e-05	1.03085e-05	-1.47185e-05	-6.64988e-05		1800.22	0.00219551	-0.0190166	-0.00193766	0.00524372	0.000207214	0.00280632			1800.22			0.00374001	0.00374001	0.00374001	0.00374001	0.00374001	0.00374001			0.004351	0.004351	0.004351	0.004351	0.004351	0.004351			0.000794987	0.000794987	0.000794987	0.000794987	0.000794987
[truncated: 44 more columns]

## Sheet: Figure S5
Wavenumber (cm-1)	13C-labelled JigSAP	Non-labelled JigSAP
1400.1	0.13576	0.016576
1401	0.13612	0.016627
1402	0.13618	0.016645
1403	0.13582	0.01662
1403.9	0.13496	0.01654
1404.9	0.13362	0.016405
1405.9	0.13199	0.016231
1406.8	0.13034	0.01604
1407.8	0.12877	0.015846
1408.7	0.12724	0.015649
1409.7	0.12564	0.015438
1410.7	0.12392	0.015213
1411.6	0.12222	0.014988
1412.6	0.12076	0.014788
1413.6	0.11969	0.014629
1414.5	0.11894	0.014507
1415.5	0.11828	0.014402
1416.5	0.11738	0.014282
1417.4	0.11598	0.014128
1418.4	0.11417	0.013951
1419.4	0.11247	0.013795
1420.3	0.11132	0.013693
1421.3	0.11072	0.013645
1422.2	0.11044	0.013629
1423.2	0.11028	0.013624
1424.2	0.11016	0.013621
1425.1	0.11009	0.013615
1426.1	0.11007	0.013608
1427.1	0.11008	0.0136
1428	0.11006	0.013595
1429	0.10998	0.013596
1430	0.10991	0.01361
1430.9	0.10996	0.013641
1431.9	0.11017	0.013687
1432.9	0.11051	0.013738
1433.8	0.11082	0.013778
1434.8	0.11095	0.013791
1435.7	0.1108	0.013766
1436.7	0.11051	0.013713
1437.7	0.11039	0.013661
1438.6	0.1106	0.013633
1439.6	0.11109	0.013628
1440.6	0.11171	0.013635
1441.5	0.11234	0.013642
1442.5	0.1129	0.013645
1443.5	0.1134	0.013642
1444.4	0.11382	0.013637
1445.4	0.11416	0.013635
1446.4	0.11439	0.013637
1447.3	0.11449	0.013643
1448.3	0.11445	0.01365
1449.2	0.11433	0.013654
1450.2	0.11419	0.013653
1451.2	0.11409	0.013644
1452.1	0.11404	0.013627
1453.1	0.11399	0.013593
1454.1	0.11371	0.013518
1455	0.11257	0.013339
1456	0.10945	0.012968
1457	0.104	0.012406
1457.9	0.09864	0.011869
1458.9	0.095664	0.011542
1459.8	0.094637	0.011395
1460.8	0.094396	0.01133
1461.8	0.094201	0.011283
1462.7	0.093672	0.011219
1463.7	0.092693	0.011127
1464.7	0.091502	0.011025
1465.6	0.090613	0.010944
1466.6	0.090377	0.010905
1467.6	0.090728	0.010899
1468.5	0.09139	0.010908
1469.5	0.092086	0.010907
1470.5	0.092547	0.010871
1471.4	0.092455	0.010774
1472.4	0.091539	0.010605
1473.3	0.08999	0.010398
1474.3	0.088496	0.010214
1475.3	0.087487	0.010077
1476.2	0.08687	0.0099694
1477.2	0.086397	0.0098693
1478.2	0.085886	0.0097627
1479.1	0.085242	0.009643
1480.1	0.084442	0.0095094
1481.1	0.083541	0.0093668
1482	0.082663	0.0092256
1483	0.081941	0.0090976
1484	0.081445	0.0089898
1484.9	0.081136	0.0089003
1485.9	0.080859	0.0088169
1486.8	0.080366	0.0087203
1487.8	0.07943	0.0085973
1488.8	0.07817	0.0084638
1489.7	0.077218	0.008366
1490.7	0.077097	0.0083339
1491.7	0.077722	0.008356
1492.6	0.078738	0.0084059
1493.6	0.079851	0.0084619
1494.6	0.080848	0.0085077
1495.5	0.081548	0.008532
1496.5	0.081877	0.0085357
1497.5	0.082072	0.0085433
1498.4	0.082622	0.00859
1499.4	0.083799	0.0086865
1500.3	0.085466	0.0088157
1501.3	0.087359	0.0089558
1502.3	0.0893	0.0090935
1503.2	0.091203	0.0092237
1504.2	0.093026	0.009345
1505.2	0.09471	0.009455
1506.1	0.096186	0.0095562
1507.1	0.097647	0.0096822
1508.1	0.09966	0.0098798
1509	0.10234	0.01013
1510	0.10535	0.010397
1511	0.10846	0.010664
1511.9	0.11158	0.010932
1512.9	0.11475	0.011203
1513.8	0.11802	0.011487
1514.8	0.12151	0.011794
1515.8	0.12519	0.012127
1516.7	0.12884	0.012467
1517.7	0.1322	0.012795
1518.7	0.13527	0.013118
1519.6	0.13847	0.013489
1520.6	0.14241	0.013971
1521.6	0.14725	0.014569
1522.5	0.15252	0.015222
1523.5	0.15768	0.015873
1524.5	0.16283	0.016548
1525.4	0.1684	0.01731
1526.4	0.17456	0.018183
1527.3	0.1809	0.019106
1528.3	0.18683	0.019986
1529.3	0.19206	0.020777
1530.2	0.19677	0.021515
1531.2	0.20153	0.0223
1532.2	0.2069	0.023231
1533.1	0.21287	0.024308
1534.1	0.21867	0.025389
1535.1	0.22349	0.026317
1536	0.22718	0.027055
1537	0.23016	0.02767
1538	0.23288	0.028266
1538.9	0.23564	0.02893
1539.9	0.23844	0.029684
1540.8	0.24093	0.030419
1541.8	0.24308	0.031008
1542.8	0.24538	0.031482
1543.7	0.24789	0.031917
1544.7	0.25029	0.032317
1545.7	0.25228	0.03265
1546.6	0.2538	0.032893
1547.6	0.25488	0.033043
1548.6	0.25561	0.033112
1549.5	0.25601	0.033111
1550.5	0.25607	0.033045
1551.5	0.25583	0.03293
1552.4	0.25555	0.032805
1553.4	0.25553	0.032721
1554.3	0.25599	0.032704
1555.3	0.25673	0.032724
1556.3	0.25678	0.032638
1557.2	0.25373	0.03214
1558.2	0.24539	0.030975
1559.2	0.23548	0.02958
1560.1	0.22974	0.02868
1561.1	0.22767	0.028281
1562.1	0.22682	0.028072
1563	0.22592	0.027852
1564	0.22457	0.027549
1565	0.22273	0.027149
1565.9	0.22036	0.026652
1566.9	0.21725	0.026044
1567.8	0.21316	0.025301
1568.8	0.20834	0.024456
1569.8	0.20387	0.023643
1570.7	0.20087	0.023007
1571.7	0.19956	0.022596
1572.7	0.19935	0.02234
1573.6	0.19935	0.022114
1574.6	0.19867	0.021776
1575.6	0.19693	0.021252
1576.5	0.19498	0.02064
1577.5	0.19452	0.020166
1578.5	0.19628	0.019945
1579.4	0.19978	0.019913
1580.4	0.20446	0.01996
1581.3	0.21011	0.020017
1582.3	0.21675	0.020066
1583.3	0.22438	0.020121
1584.2	0.23285	0.02021
1585.2	0.24189	0.020353
1586.2	0.25124	0.020557
1587.1	0.26063	0.020827
1588.1	0.2697	0.021168
1589.1	0.27805	0.021585
1590	0.28526	0.02208
1591	0.29115	0.022651
1591.9	0.29576	0.023306
1592.9	0.29929	0.024062
1593.9	0.30199	0.024942
1594.8	0.30419	0.025954
1595.8	0.30626	0.027087
1596.8	0.30851	0.028324
1597.7	0.31115	0.02966
1598.7	0.31427	0.031112
1599.7	0.31788	0.032723
1600.6	0.32204	0.034541
1601.6	0.3268	0.036601
1602.6	0.33218	0.038911
1603.5	0.33812	0.041444
1604.5	0.34451	0.044164
1605.4	0.35129	0.047074
1606.4	0.35852	0.050233
1607.4	0.36633	0.053729
1608.3	0.37474	0.057592
1609.3	0.38348	0.06169
1610.3	0.39202	0.065743
1611.2	0.39993	0.069488
1612.2	0.40706	0.072819
1613.2	0.41352	0.075789
1614.1	0.41955	0.078515
1615.1	0.42534	0.081056
1616.1	0.43086	0.083296
1617	0.43578	0.084967
1618	0.43977	0.085934
1618.9	0.44293	0.086323
1619.9	0.44548	0.086284
1620.9	0.44741	0.085815
1621.8	0.44857	0.084807
1622.8	0.44873	0.083205
1623.8	0.44795	0.081175
1624.7	0.44655	0.079049
1625.7	0.44474	0.077026
1626.7	0.44225	0.075026
1627.6	0.43866	0.072887
1628.6	0.43401	0.07061
1629.6	0.42901	0.06841
1630.5	0.42453	0.066522
1631.5	0.42093	0.065013
1632.4	0.41766	0.06373
1633.4	0.41314	0.062348
1634.4	0.40497	0.060488
1635.3	0.39178	0.058048
1636.3	0.37687	0.055574
1637.3	0.36577	0.053759
1638.2	0.35928	0.052627
1639.2	0.35499	0.051814
1640.2	0.35121	0.051077
1641.1	0.34754	0.05036
1642.1	0.34416	0.049696
1643.1	0.34107	0.049107
1644	0.33768	0.048543
1645	0.33267	0.047874
1645.9	0.32506	0.04699
1646.9	0.31654	0.046001
1647.9	0.31044	0.045181
1648.8	0.30784	0.044654
1649.8	0.30744	0.044335
1650.8	0.30737	0.044076
1651.7	0.30556	0.043712
1652.7	0.30032	0.043133
1653.7	0.29355	0.042483
1654.6	0.2895	0.042049
1655.6	0.28852	0.041847
1656.6	0.28888	0.041754
1657.5	0.28947	0.041696
1658.5	0.28977	0.041649
1659.4	0.28941	0.041609
1660.4	0.28808	0.041581
1661.4	0.28581	0.041578
1662.3	0.28329	0.041613
1663.3	0.28147	0.041688
1664.3	0.28071	0.041786
1665.2	0.28074	0.04189
1666.2	0.28113	0.041993
1667.2	0.28172	0.042113
1668.1	0.28266	0.042281
1669.1	0.28436	0.042519
1670.1	0.28702	0.04282
1671	0.29026	0.043144
1672	0.29339	0.043446
1672.9	0.29578	0.043697
1673.9	0.29686	0.043848
1674.9	0.29615	0.043823
1675.8	0.29355	0.043559
1676.8	0.28974	0.043082
1677.8	0.28567	0.042495
1678.7	0.28197	0.0419
1679.7	0.27868	0.041332
1680.7	0.2752	0.040735
1681.6	0.27031	0.03995
1682.6	0.2626	0.038781
1683.6	0.25263	0.037255
1684.5	0.2438	0.035789
1685.5	0.23811	0.034704
1686.4	0.23422	0.033891
1687.4	0.2303	0.033118
1688.4	0.22564	0.032269
1689.3	0.22047	0.031363
1690.3	0.21534	0.030467
1691.3	0.21046	0.02962
1692.2	0.2055	0.028784
1693.2	0.19974	0.027862
1694.2	0.19241	0.026746
1695.1	0.18314	0.025397
1696.1	0.17227	0.023878
1697.1	0.16059	0.022321
1698	0.14866	0.0208
1699	0.13676	0.019304
1699.9	0.12553	0.01785
1700.9	0.11588	0.01654
1701.9	0.10811	0.01545
1702.8	0.10161	0.014548
1703.8	0.095374	0.013722
1704.8	0.088635	0.012867
1705.7	0.081439	0.01196
1706.7	0.074628	0.011075
1707.7	0.069036	0.010308
1708.6	0.064804	0.0096936
1709.6	0.061509	0.009192
1710.6	0.058646	0.0087443
1711.5	0.055927	0.0083122
1712.5	0.053291	0.0078862
1713.4	0.050738	0.007468
1714.4	0.048071	0.007043
1715.4	0.044736	0.0065661
1716.3	0.040313	0.0060097
1717.3	0.035634	0.0054516
1718.3	0.032135	0.0050165
1719.2	0.030045	0.0047271
1720.2	0.028722	0.0045222
1721.2	0.027585	0.0043395
1722.1	0.026346	0.0041452
1723.1	0.024962	0.0039335
1724	0.023543	0.0037173
1725	0.022234	0.0035145
1726	0.021116	0.0033348
1726.9	0.020176	0.0031763
1727.9	0.019358	0.0030307
1728.9	0.018606	0.0028908
1729.8	0.017879	0.0027519
1730.8	0.017107	0.0026084
1731.8	0.016179	0.002453
1732.7	0.015024	0.0022863
1733.7	0.013808	0.0021299
1734.7	0.01285	0.002012
1735.6	0.012261	0.0019361
1736.6	0.011909	0.0018856
1737.5	0.011635	0.0018437
1738.5	0.011356	0.0018025
1739.5	0.011063	0.0017617
1740.4	0.010802	0.0017246
1741.4	0.01061	0.0016931
1742.4	0.010465	0.0016632
1743.3	0.010302	0.0016279
1744.3	0.010065	0.0015827
1745.3	0.0097489	0.0015286
1746.2	0.0093919	0.0014717
1747.2	0.0090548	0.0014206
1748.2	0.0087924	0.0013833
1749.1	0.0086243	0.0013631
1750.1	0.0085273	0.0013553
1751	0.0084581	0.0013504
1752	0.0083868	0.0013425
1753	0.008307	0.0013321
1753.9	0.0082233	0.0013221
1754.9	0.0081387	0.0013139
1755.9	0.008051	0.0013062
1756.8	0.0079533	0.0012955
1757.8	0.0078354	0.0012785
1758.8	0.0076869	0.0012537
1759.7	0.0075028	0.0012221
1760.7	0.0072959	0.0011873
1761.7	0.0071032	0.0011548
1762.6	0.0069695	0.0011296
1763.6	0.0069161	0.0011137
1764.5	0.0069246	0.0011049
1765.5	0.0069475	0.0010982
1766.5	0.0069258	0.0010867
1767.4	0.0068021	0.0010635
1768.4	0.0065361	0.0010236
1769.4	0.0061289	0.00096849
1770.3	0.0056574	0.00090983
1771.3	0.0052816	0.00086948
1772.3	0.0051627	0.00086608
1773.2	0.0053187	0.00089765
1774.2	0.0056146	0.00094394
1775.2	0.0059003	0.00098589
1776.1	0.0060953	0.0010151
1777.1	0.0061799	0.0010307
1778	0.0061681	0.0010347
1779	0.0060968	0.0010303
1780	0.0060174	0.0010215
1780.9	0.0059748	0.0010126
1781.9	0.0059815	0.0010066
1782.9	0.0060138	0.0010039
1783.8	0.0060349	0.0010023
1784.8	0.0060217	0.00099911
1785.8	0.0059749	0.00099197
1786.7	0.0059077	0.00097987
1787.7	0.005828	0.00096248
1788.7	0.0057295	0.00093972
1789.6	0.0055978	0.00091236
1790.6	0.0054301	0.00088428
1791.5	0.005259	0.0008642
1792.5	0.005146	0.0008611
1793.5	0.0051201	0.0008744
1794.4	0.0051459	0.00089373
1795.4	0.0051666	0.00090913
1796.4	0.005152	0.00091666
1797.3	0.005109	0.00091751
1798.3	0.0050716	0.00091574
1799.3	0.0050797	0.00091596
1800.2	0.0051453	0.0009204

[truncated: 21 more sheets: Figure S7, Figure S8, Figure S9, Figure S13, Figure S15, Figure S16, Figure S17, Figure S18, Figure S19, Figure S20, Figure S21, Figure S22, Figure S26, Figure S27, Figure S28, Figure S29, Figure S30, Figure S31, Figure S32, Figure S33 …]
